# Supplementary material for: (Benzoato-κ2 O,O′)(5,5,7,12,12,14-hexa­methyl-1,4,8,11-tetra­azacyclo­tetra­decane-κ4 N,N′,N′′,N′′′)nickel(II) perchlorate monohydrate
Source: Acta Crystallogr Sect E Struct Rep Online. 2008 Jul 9;64(Pt 8):m1010. doi: 10.1107/S1600536808020564 (PMC2961933; doi:10.1107/S1600536808020564)
Supplement: Supplementary file 2 [file e-64-m1010-Isup2.hkl]

# 
# h,k,l, Fc-squared, Fo-squared, sigma(Fo-squared) and status flag 
# 
data_I
_shelx_title ' L806121m in P2(1)/c' 
_shelx_refln_list_code          4 
_shelx_F_calc_maximum      300.40 
_exptl_crystal_F_000      1240.00 
_reflns_d_resolution_high  0.7809 
 
loop_ 
 _symmetry_equiv_pos_as_xyz 
 'x, y, z' 
 '-x, y+1/2, -z+1/2' 
 '-x, -y, -z' 
 'x, -y-1/2, z-1/2' 
 
_cell_length_a    15.1239 
_cell_length_b     8.9351 
_cell_length_c    20.9918 
_cell_angle_alpha  90.000 
_cell_angle_beta  102.414 
_cell_angle_gamma  90.000 
 
_shelx_F_squared_multiplier     1.000 
 
loop_ 
 _refln_index_h 
 _refln_index_k 
 _refln_index_l 
 _refln_F_squared_calc 
 _refln_F_squared_meas 
 _refln_F_squared_sigma 
 _refln_observed_status 
   1   0   0      437.29       -3.14      3.14 o 
   2   0   0    87613.41    72767.35   1578.12 o 
   3   0   0       21.73       16.92      2.84 o 
   4   0   0    90238.51    82351.30   1072.25 o 
   5   0   0     5067.05     5312.95    112.05 o 
   6   0   0      288.39      406.63     11.94 o 
   7   0   0     2748.83     2788.35     45.33 o 
   8   0   0     2816.31     3824.18     90.22 o 
   9   0   0     1482.65     1544.93     31.43 o 
  10   0   0     4034.49     4533.59    160.39 o 
  11   0   0      170.55      132.78     20.05 o 
  12   0   0      972.46      724.68     36.80 o 
  13   0   0      164.88      177.39     24.23 o 
  14   0   0     2096.27     2313.71     75.67 o 
  15   0   0        8.56       31.51     19.43 o 
  16   0   0     1134.95     1268.08     57.31 o 
  17   0   0       11.78       -3.89     23.40 o 
  18   0   0      598.44      642.15     43.58 o 
   1   1   0     1907.09     1981.39     20.47 o 
   2   1   0      787.34      840.23     15.14 o 
   3   1   0      171.15      177.35      7.28 o 
   4   1   0     6906.78     7069.36    251.71 o 
   5   1   0     3851.23     4144.01     42.82 o 
   6   1   0       60.66       90.64      4.80 o 
   7   1   0       77.55       71.88      5.15 o 
   8   1   0     2102.99     2184.34     23.22 o 
   9   1   0      458.48      437.91      8.92 o 
  10   1   0      185.03      203.87     10.48 o 
  11   1   0      247.28      264.85     12.67 o 
  12   1   0      425.63      364.42     19.08 o 
  13   1   0      547.19      487.38     17.20 o 
  14   1   0      175.43      235.29     19.55 o 
  15   1   0      506.98      544.62     26.11 o 
  16   1   0      212.00      240.96     45.03 o 
  17   1   0      651.72      733.59     32.24 o 
  18   1   0      203.79      238.50     28.61 o 
   0   2   0     7507.39     7906.38    149.35 o 
   1   2   0    15825.17    16789.74    219.82 o 
   2   2   0      610.26      636.25      9.65 o 
   3   2   0       26.24       22.65      2.81 o 
   4   2   0      164.77      190.82      7.22 o 
   5   2   0      238.25      234.33     10.49 o 
   6   2   0     2544.14     2754.44     46.72 o 
   7   2   0      533.47      585.10     15.38 o 
   8   2   0      820.72      864.74     14.56 o 
   9   2   0      230.27      265.76     11.87 o 
  10   2   0     3719.42     3797.00     57.75 o 
  11   2   0       23.55       13.31      7.93 o 
  12   2   0      360.06      324.84     18.67 o 
  13   2   0      155.14      140.61     17.27 o 
  14   2   0       80.44       80.11     12.98 o 
  15   2   0        0.22       -9.08     12.66 o 
  16   2   0       52.80       83.26     22.58 o 
  17   2   0       67.26       51.18     18.70 o 
  18   2   0        2.34       -1.68     20.22 o 
   1   3   0      931.87     1060.48     22.41 o 
   2   3   0     2085.51     2175.06     25.44 o 
   3   3   0     5261.92     5801.65     58.59 o 
   4   3   0     1114.71     1163.01     16.19 o 
   5   3   0     6664.30     7013.76     83.57 o 
   6   3   0     1577.03     1721.26     28.35 o 
   7   3   0     9661.81     9839.51    132.64 o 
   8   3   0      142.43      150.57     12.50 o 
   9   3   0     4413.48     4415.61     74.15 o 
  10   3   0      256.17      271.81     13.44 o 
  11   3   0      445.58      471.69     17.37 o 
  12   3   0      716.56      614.54     20.29 o 
  13   3   0      724.02      711.12     22.21 o 
  14   3   0      743.24      687.40     22.08 o 
  15   3   0      203.61      225.31     34.82 o 
  16   3   0        7.43        6.78     21.96 o 
  17   3   0      518.56      559.18     29.93 o 
  18   3   0       15.50       20.57     19.83 o 
   0   4   0     1444.26     1075.15     34.15 o 
   1   4   0      942.97     1049.59     23.52 o 
   2   4   0     7720.82     7838.23    152.99 o 
   3   4   0     1019.41     1023.68     16.29 o 
   4   4   0     4039.66     4106.46     38.79 o 
   5   4   0      232.73      270.56      8.13 o 
   6   4   0     3102.10     3057.83     35.86 o 
   7   4   0        9.50       18.65      7.37 o 
   8   4   0     3545.44     3523.44     51.63 o 
   9   4   0      311.05      306.74     13.77 o 
  10   4   0     1839.40     1717.36     91.15 o 
  11   4   0      118.73      167.02     16.93 o 
  12   4   0     1193.64     1273.37     36.43 o 
  13   4   0      864.15      875.23     31.50 o 
  14   4   0     1139.39     1176.38     30.71 o 
  15   4   0       60.37       46.45     13.29 o 
  16   4   0      197.12      197.48     18.79 o 
  17   4   0      204.86      241.24     26.31 o 
   1   5   0      458.23      368.40     20.01 o 
   2   5   0      104.71       76.54      9.42 o 
   3   5   0      894.85      756.69     20.29 o 
   4   5   0      440.13      467.87     11.33 o 
   5   5   0      701.72      622.06     13.44 o 
   6   5   0       17.36       12.56      7.50 o 
   7   5   0      801.55      707.97     19.46 o 
   8   5   0       51.42       31.37     15.05 o 
   9   5   0     1617.03     1600.35     32.56 o 
  10   5   0       36.10       22.94     10.02 o 
  11   5   0      570.38      529.48     19.70 o 
  12   5   0       66.83       49.21     12.51 o 
  13   5   0      734.71      662.87     23.65 o 
  14   5   0        4.08        6.77     12.30 o 
  15   5   0       10.13        0.29     12.08 o 
  16   5   0      141.06      145.43     21.55 o 
   0   6   0     5331.64     5455.39    122.64 o 
   1   6   0        4.63        9.59      9.17 o 
   2   6   0     3698.42     3665.80     63.51 o 
   3   6   0       72.87       27.59     15.63 o 
   4   6   0     1256.80     1223.72     24.41 o 
   5   6   0       15.06       18.82      8.04 o 
   6   6   0     1812.57     1679.49     35.73 o 
   7   6   0      122.95      113.05     13.88 o 
   8   6   0     1448.84     1476.75     31.55 o 
   9   6   0       46.59       35.77     10.44 o 
  10   6   0     2865.45     2777.14     49.06 o 
  11   6   0       47.99       26.30     11.67 o 
  12   6   0     1100.74     1128.86     30.69 o 
  13   6   0       32.60       22.67     13.47 o 
  14   6   0      987.73     1024.66     26.21 o 
  15   6   0        1.84       -8.08     11.91 o 
  16   6   0      157.26      158.41     17.26 o 
   1   7   0        7.28       -1.15     11.20 o 
   2   7   0       15.34       20.17     10.36 o 
   3   7   0      269.80      252.27     17.40 o 
   4   7   0       51.80       47.87     24.48 o 
   5   7   0     1219.22     1197.88     49.87 o 
   6   7   0      129.63      121.12     30.72 o 
   7   7   0     1243.74     1268.35     29.54 o 
   8   7   0        2.45        4.97      9.97 o 
   9   7   0     1091.05     1027.70     27.86 o 
  10   7   0      727.57      743.04     30.06 o 
  11   7   0      387.87      401.12     20.28 o 
  12   7   0        3.00       -1.65     13.40 o 
  13   7   0      620.05      627.32     30.40 o 
  14   7   0      171.41      198.76     24.95 o 
   0   8   0     3524.93     3292.27     90.88 o 
   1   8   0       49.58        5.01     12.48 o 
   2   8   0      109.23       60.37     14.93 o 
   3   8   0       31.19       21.92     23.28 o 
   4   8   0        9.50        2.42     11.16 o 
   5   8   0      186.76      194.67     17.41 o 
   6   8   0      472.75      406.31     21.71 o 
   7   8   0        0.38      -11.05     12.25 o 
   8   8   0     1005.09      998.25     33.93 o 
   9   8   0       64.34       65.50     14.07 o 
  10   8   0      212.02      276.42     18.40 o 
  11   8   0      205.54      244.68     21.45 o 
  12   8   0      187.49      165.31     33.08 o 
  13   8   0      235.26      259.81     79.44 o 
   1   9   0     2142.15     2340.82     54.65 o 
   2   9   0       85.68       74.30     15.72 o 
   3   9   0     2636.42     2752.16     59.85 o 
   4   9   0       47.99       29.57     14.93 o 
   5   9   0     2418.44       20.76     22.66 o 
   6   9   0      150.05       93.78     29.52 o 
   7   9   0     1286.81     1392.21     65.99 o 
   8   9   0       94.22       53.34     30.52 o 
   9   9   0      698.70      769.42     51.52 o 
  10   9   0       49.62       32.09     29.44 o 
  11   9   0      406.47      462.36     38.12 o 
   0  10   0      952.39      958.38     51.77 o 
   1  10   0       27.83        3.47     28.28 o 
   2  10   0      813.09      864.27     58.59 o 
   3  10   0       56.46       53.73     29.69 o 
   4  10   0     1408.04     1438.00     42.48 o 
   5  10   0      135.77       70.79     31.01 o 
   6  10   0      417.00      394.14     42.01 o 
   7  10   0      252.26      240.74     42.92 o 
   8  10   0      384.05      386.13     26.76 o 
   9  10   0      250.96      314.99     39.12 o 
   1  11   0       37.51       53.01     29.03 o 
   4  11   0       47.17       44.16     24.81 o 
   5  11   0        1.66      -12.24     24.31 o 
 -18   1   1      427.56      510.65     28.02 o 
 -17   1   1      450.04      529.59     28.26 o 
 -16   1   1      478.76      509.47     26.69 o 
 -15   1   1       78.44      139.44     18.51 o 
 -14   1   1     1732.90     1577.15     42.42 o 
 -13   1   1      427.47      441.78     21.57 o 
 -12   1   1     2439.42     2279.88     49.81 o 
 -11   1   1     1661.86     1672.53     30.88 o 
 -10   1   1     4287.91     4265.61     79.93 o 
  -9   1   1     1678.26     1679.24     22.96 o 
  -8   1   1       37.18        4.47      3.87 o 
  -7   1   1     2223.58     2579.14     29.80 o 
  -6   1   1     6674.29     6629.16    136.23 o 
  -5   1   1     1309.88     1423.32     23.66 o 
  -4   1   1     5902.90     5788.07     81.08 o 
  -3   1   1     1136.59     1147.86     30.98 o 
  -2   1   1     2697.95     2635.70     31.40 o 
  -1   1   1    12480.46    12304.00    276.97 o 
   0   1   1    15119.46    14735.95    271.41 o 
   1   1   1     5426.50     5387.64     71.75 o 
   2   1   1     3539.78     3661.41     56.71 o 
   3   1   1     6342.77     7085.91     60.33 o 
   4   1   1     7274.55     7940.75     67.19 o 
   5   1   1     7179.20     7621.15     65.01 o 
   6   1   1      367.35      406.55      8.11 o 
   7   1   1       10.62        2.20      2.92 o 
   8   1   1        8.64        2.57      3.61 o 
   9   1   1      992.00     1004.73     14.10 o 
  10   1   1     1942.32     2075.52     28.10 o 
  11   1   1     1079.40     1171.37     20.76 o 
  12   1   1     2112.53     2015.23     43.39 o 
  13   1   1      425.70      405.79     16.09 o 
  14   1   1      423.03      398.70     22.87 o 
  15   1   1      751.09      765.29     30.20 o 
  16   1   1      103.94      102.10     18.62 o 
  17   1   1      107.63      106.36     20.93 o 
  18   1   1       63.23      102.16     22.47 o 
 -18   2   1      374.26      394.86     27.48 o 
 -17   2   1      250.16      301.20     26.87 o 
 -16   2   1      434.69      462.41     26.17 o 
 -15   2   1      318.92      330.21     21.93 o 
 -14   2   1     1695.69     1655.17     44.41 o 
 -13   2   1      384.94      340.35     20.51 o 
 -12   2   1     2985.31     3000.37     60.29 o 
 -11   2   1      147.29      174.02     12.73 o 
 -10   2   1     2592.78     2507.44     40.35 o 
  -9   2   1       18.55       22.50      6.94 o 
  -8   2   1     4209.73     3987.78     75.54 o 
  -7   2   1       11.63        5.51      2.89 o 
  -6   2   1     7164.90     7183.98     84.77 o 
  -5   2   1      484.28      468.88     13.04 o 
  -4   2   1     8760.49     9209.48    103.55 o 
  -3   2   1     1001.42     1012.48     18.80 o 
  -2   2   1    27707.20    28941.53    264.75 o 
  -1   2   1       73.11       70.09      4.82 o 
   0   2   1    15593.95    16352.53    211.86 o 
   1   2   1      329.06      310.22      8.87 o 
   2   2   1    27941.79    27137.54    349.64 o 
   3   2   1     5274.87     5333.83     60.77 o 
   4   2   1     4582.82     4434.24     52.21 o 
   5   2   1     7301.60     7519.94    116.88 o 
   6   2   1     1931.89     1648.81     28.45 o 
   7   2   1    12417.68    12700.02    120.57 o 
   8   2   1      683.35      585.00     11.07 o 
   9   2   1     4556.83     4540.59     61.37 o 
  10   2   1     1323.88     1254.33     32.61 o 
  11   2   1     1481.02     1481.89     29.71 o 
  12   2   1     1224.55     1287.65     23.78 o 
  13   2   1      693.42      651.64     21.93 o 
  14   2   1      634.90      731.98     22.32 o 
  15   2   1      681.07      654.21     28.83 o 
  16   2   1      467.42      542.29     27.18 o 
  17   2   1      599.39      668.85     31.91 o 
  18   2   1      219.09      297.24     47.05 o 
 -18   3   1       11.79       24.82     20.63 o 
 -17   3   1      311.04      356.01     25.66 o 
 -16   3   1       94.33       94.61     18.43 o 
 -15   3   1       45.32       22.91     14.78 o 
 -14   3   1       21.29       24.20     13.89 o 
 -13   3   1       15.13       -2.73      9.52 o 
 -12   3   1       13.99        8.63      9.61 o 
 -11   3   1     2373.61     2281.65     57.85 o 
 -10   3   1      451.93      456.31     19.62 o 
  -9   3   1      688.23      674.70     18.15 o 
  -8   3   1      800.95      855.42     20.05 o 
  -7   3   1     1084.77     1241.84     23.78 o 
  -6   3   1      353.41      337.57     11.89 o 
  -5   3   1     1191.36     1327.40     17.72 o 
  -4   3   1     1534.43     1611.60     17.09 o 
  -3   3   1    13977.54    15698.87    129.63 o 
  -2   3   1     2523.91     2671.32     58.96 o 
  -1   3   1        7.07        1.76      4.10 o 
   0   3   1     1277.39     1326.43     24.94 o 
   1   3   1      410.54      492.82     13.39 o 
   2   3   1     1828.71     2094.16     24.72 o 
   3   3   1     2192.99     2127.60     25.28 o 
   4   3   1     2616.92     2964.87     36.87 o 
   5   3   1     6063.02     6452.29     78.82 o 
   6   3   1      460.49      507.62     16.63 o 
   7   3   1     1280.55     1302.70     29.85 o 
   8   3   1       45.69       56.03      8.34 o 
   9   3   1     1384.95     1500.96     28.99 o 
  10   3   1     3299.04     3276.29     50.36 o 
  11   3   1       46.26       44.60     12.30 o 
  12   3   1      221.83      253.09     14.54 o 
  13   3   1      365.06      317.26     15.43 o 
  14   3   1      225.29      235.16     16.40 o 
  15   3   1       73.26      100.72     17.54 o 
  16   3   1       39.09       39.25     17.40 o 
  17   3   1       27.95        7.36     17.23 o 
  18   3   1       81.56      102.17     23.38 o 
 -17   4   1      548.45      498.02     46.56 o 
 -16   4   1      562.43      589.11     23.20 o 
 -15   4   1      585.55      542.11     27.67 o 
 -14   4   1     1523.90     1573.48     48.92 o 
 -13   4   1     2949.06     2949.73     62.42 o 
 -12   4   1      773.78      733.53     22.58 o 
 -11   4   1       71.73       41.59     10.40 o 
 -10   4   1       29.24       15.59      8.79 o 
  -9   4   1      830.22      827.19     25.85 o 
  -8   4   1      149.93      150.29     15.74 o 
  -7   4   1     1195.86     1215.92     24.62 o 
  -6   4   1      128.77      145.71      6.26 o 
  -5   4   1     1034.52     1021.31     24.97 o 
  -4   4   1     1499.26     1544.79     22.02 o 
  -3   4   1     6419.76     6893.63     61.00 o 
  -2   4   1      411.77      262.40     16.54 o 
  -1   4   1      629.50      545.52     16.24 o 
   0   4   1     6079.09     6095.77    104.90 o 
   1   4   1     3870.28     3619.67     57.11 o 
   2   4   1     5915.97     6313.05    270.46 o 
   3   4   1     1887.60     1792.85     23.76 o 
   4   4   1    10453.15    11151.06    108.94 o 
   5   4   1     6658.05     6714.84     89.83 o 
   6   4   1     1474.33     1598.65     28.42 o 
   7   4   1     1115.76     1115.18     23.61 o 
   8   4   1     2429.75     2611.34     86.54 o 
   9   4   1     2644.39     2630.98     52.67 o 
  10   4   1      243.59      262.01     14.05 o 
  11   4   1       15.88       11.95      9.72 o 
  12   4   1      111.59      123.20     17.80 o 
  13   4   1       93.10       88.28     11.52 o 
  14   4   1      415.78      442.01     17.03 o 
  15   4   1      430.72      405.43     19.71 o 
  16   4   1        5.40       10.54     13.63 o 
  17   4   1       64.54       64.60     34.07 o 
 -17   5   1       71.70       58.90     31.74 o 
 -16   5   1      394.10      347.44     29.90 o 
 -15   5   1     1168.15     1172.87     40.19 o 
 -14   5   1      759.26      717.72     25.31 o 
 -13   5   1     1153.59     1214.20     31.61 o 
 -12   5   1     1531.77     1398.98     32.85 o 
 -11   5   1     1350.57     1314.20     30.73 o 
 -10   5   1     3167.82     3160.75     55.87 o 
  -9   5   1     3188.40     3022.65     48.77 o 
  -8   5   1     5230.81     5383.57     73.31 o 
  -7   5   1     1272.31     1253.42     26.44 o 
  -6   5   1     4708.44     4603.55     62.73 o 
  -5   5   1      279.95      233.65      8.89 o 
  -4   5   1     3384.65     3346.77     38.32 o 
  -3   5   1      277.09      291.01      9.23 o 
  -2   5   1     1828.85     1574.91     32.96 o 
  -1   5   1      382.41      433.24     19.43 o 
   0   5   1      475.52      437.79     16.46 o 
   1   5   1       85.00       48.57      9.12 o 
   2   5   1       15.99       23.57     10.16 o 
   3   5   1      353.39      337.86     11.44 o 
   4   5   1       31.68        5.51      5.08 o 
   5   5   1     1878.20     1848.99     26.09 o 
   6   5   1        7.18        8.00      7.03 o 
   7   5   1     1399.35     1352.13     27.57 o 
   8   5   1      256.67      245.30     13.64 o 
   9   5   1     1936.88     1891.88     36.15 o 
  10   5   1     2019.51     2030.24     38.66 o 
  11   5   1       78.76      102.11     19.76 o 
  13   5   1      349.50      369.53     22.01 o 
  14   5   1     1630.35     1747.86     33.48 o 
  15   5   1      176.16      196.53     24.27 o 
  16   5   1       16.09        8.67     14.93 o 
 -16   6   1       32.32        6.48     13.68 o 
 -15   6   1        0.06      -14.99     17.04 o 
 -14   6   1       49.96       53.95     15.73 o 
 -13   6   1      130.84      137.12     16.62 o 
 -12   6   1       19.70       28.32     12.81 o 
 -11   6   1       69.80       78.75     15.26 o 
 -10   6   1      479.57      443.10     18.66 o 
  -9   6   1      199.36      191.43     14.49 o 
  -8   6   1     1616.33     1708.61     34.46 o 
  -7   6   1      202.06      175.30     12.83 o 
  -6   6   1      340.80      380.11     15.03 o 
  -5   6   1      371.59      418.43     15.34 o 
  -4   6   1      921.97      927.25     26.69 o 
  -3   6   1      604.32      640.49     15.67 o 
  -2   6   1      177.84      132.44     13.75 o 
  -1   6   1     1299.97     1397.59     33.22 o 
   0   6   1     2444.88     2383.79     46.87 o 
   1   6   1      307.53      300.80     16.43 o 
   2   6   1     3830.26     3722.79     75.38 o 
   3   6   1       99.51       16.22     18.52 o 
   4   6   1     5827.72     5925.71     75.23 o 
   5   6   1      160.54      159.58     15.51 o 
   6   6   1     2091.65     2052.25     36.77 o 
   7   6   1       17.96       16.58      9.04 o 
   8   6   1     1215.30     1196.67     27.94 o 
   9   6   1      870.19      847.20     24.03 o 
  10   6   1       57.83       63.26     20.49 o 
  11   6   1      741.42      790.13     27.84 o 
  12   6   1       47.72       18.90     14.21 o 
  13   6   1      620.39      655.32     24.23 o 
  14   6   1      137.06      100.76     19.48 o 
  15   6   1      280.52      337.02     28.82 o 
 -15   7   1       22.07       38.71     14.29 o 
 -14   7   1        7.48        2.28     15.06 o 
 -13   7   1      114.79      110.49     22.04 o 
 -12   7   1       41.63       22.78     13.38 o 
 -11   7   1      961.72      969.16     28.83 o 
 -10   7   1      113.49      111.90     17.00 o 
  -9   7   1      675.77      706.32     23.33 o 
  -8   7   1      209.07      220.36     15.57 o 
  -7   7   1      730.32      779.98     22.85 o 
  -6   7   1       33.91       17.12     18.07 o 
  -5   7   1     1103.73     1037.50     30.96 o 
  -4   7   1       26.17       19.06     12.07 o 
  -3   7   1     2072.28     2184.36     37.66 o 
  -2   7   1        4.82        4.21      7.16 o 
  -1   7   1     3288.40     3366.85    109.41 o 
   0   7   1      282.46      240.59     16.49 o 
   1   7   1     2637.63     2668.05    146.04 o 
   2   7   1      374.98      348.98     14.45 o 
   3   7   1      440.24      437.70     15.79 o 
   4   7   1      720.65      625.45     22.76 o 
   5   7   1     1246.61     1257.16     34.34 o 
   6   7   1      491.71      495.34     22.02 o 
   7   7   1      917.14     1056.30     26.74 o 
   8   7   1      298.23      311.79     16.06 o 
   9   7   1      549.40      573.99     21.40 o 
  10   7   1      422.97      435.98     19.96 o 
  11   7   1     1256.11     1309.23     39.81 o 
  12   7   1      743.71      800.59     23.21 o 
  13   7   1       40.97       37.80     12.05 o 
  14   7   1      196.10      180.40     17.33 o 
 -13   8   1      143.22      208.09     27.90 o 
 -12   8   1     1103.89     1109.05     32.94 o 
 -11   8   1      871.53      924.96     29.26 o 
 -10   8   1      513.68      430.13     21.47 o 
  -9   8   1      876.99      928.27     27.68 o 
  -8   8   1     2449.60     2423.52     56.33 o 
  -7   8   1       42.56       56.18     16.17 o 
  -6   8   1     1451.42     1460.27     40.33 o 
  -5   8   1      499.22      506.47     23.57 o 
  -4   8   1      729.01      736.09     26.93 o 
  -3   8   1       21.56       19.70     11.49 o 
  -2   8   1      279.56      267.75     18.18 o 
  -1   8   1      659.93      645.31     27.22 o 
   0   8   1       45.15       53.54     17.51 o 
   1   8   1      876.98      860.18     29.46 o 
   2   8   1      248.32      236.27     18.77 o 
   3   8   1      715.53      656.31     25.09 o 
   4   8   1       55.96       20.55     22.33 o 
   5   8   1       73.22       60.39     14.93 o 
   6   8   1      223.03      223.67     19.18 o 
   7   8   1      357.56      404.33     22.10 o 
   8   8   1      108.70       83.04     22.70 o 
   9   8   1       28.35       11.71     17.83 o 
  10   8   1      733.70      705.06     30.37 o 
  11   8   1       95.85       87.72     21.01 o 
  12   8   1      509.22      481.75     23.01 o 
  13   8   1      193.73      162.89     21.57 o 
 -11   9   1        2.99       -1.08     28.28 o 
 -10   9   1      738.60      786.70     52.10 o 
  -9   9   1        2.42       18.36     28.86 o 
  -8   9   1      380.99      384.00     24.28 o 
  -7   9   1      384.88      330.18     24.29 o 
  -6   9   1      213.97      281.70     24.64 o 
  -5   9   1      139.07      116.32     84.93 o 
  -4   9   1      192.02      184.56     29.90 o 
  -3   9   1      274.13      244.55     36.76 o 
  -2   9   1        1.89        7.38     13.39 o 
  -1   9   1        5.50       21.58     21.09 o 
   0   9   1        1.04        0.17     15.57 o 
   1   9   1        6.57      -10.27     10.27 o 
   2   9   1      780.52      756.54     33.53 o 
   3   9   1       21.59       27.63     26.17 o 
   4   9   1      210.46      149.10     30.10 o 
   5   9   1      107.40        0.25     23.24 o 
   6   9   1       96.51       63.93     26.71 o 
   7   9   1       12.45       17.89     15.00 o 
   8   9   1      111.78      134.55     27.54 o 
   9   9   1       10.76       17.45     22.91 o 
  10   9   1      176.47      197.66     23.16 o 
  11   9   1       39.60       13.00     18.81 o 
  -9  10   1      230.25      276.29     44.74 o 
  -8  10   1       33.17        3.80     30.76 o 
  -7  10   1      220.60      285.31     43.83 o 
  -6  10   1       44.63       19.85     34.24 o 
  -5  10   1      126.07       58.47     27.46 o 
  -4  10   1        1.43      -25.06     25.06 o 
  -3  10   1      288.84      217.99     36.63 o 
  -2  10   1        6.51        0.58     25.97 o 
  -1  10   1       22.77       12.82     27.54 o 
   0  10   1        9.35       14.73     20.76 o 
   1  10   1      105.81      151.75     29.27 o 
   2  10   1      136.53      143.81     24.81 o 
   3  10   1       16.12       10.17     19.19 o 
   4  10   1       93.13      115.94     23.32 o 
   5  10   1       12.98       21.01     20.59 o 
   6  10   1      136.67      167.38     29.44 o 
   7  10   1      257.87      286.48     26.00 o 
   8  10   1        7.62        4.05     17.60 o 
  -5  11   1     1359.66     1380.63     45.59 o 
  -4  11   1       24.97       25.89     19.80 o 
  -3  11   1     1670.67     1815.29     79.22 o 
  -2  11   1      149.09       95.43     34.98 o 
  -1  11   1      576.75      591.20     47.22 o 
   1  11   1      627.11      595.67     43.09 o 
   2  11   1      432.90      509.91     41.27 o 
   3  11   1      359.75      393.72     39.20 o 
   4  11   1      612.91      657.33     30.83 o 
   5  11   1      184.26      186.07     39.36 o 
 -19   0   2       31.72       27.12     26.46 o 
 -18   0   2       42.46       22.49     26.22 o 
 -17   0   2      432.01      476.75     37.79 o 
 -16   0   2        0.18       21.17     21.67 o 
 -15   0   2      685.35      813.33     44.08 o 
 -14   0   2      238.70      325.41     27.46 o 
 -13   0   2     1203.36     1319.27     51.93 o 
 -12   0   2      706.21      683.33     35.73 o 
 -11   0   2      808.53      792.74     36.55 o 
 -10   0   2       79.27       97.95     10.85 o 
  -9   0   2       21.01       21.75      7.01 o 
  -8   0   2     5248.88     6123.05     89.25 o 
  -7   0   2     6405.45     7319.87    103.12 o 
  -6   0   2      726.23      891.06     18.90 o 
  -5   0   2     6329.93     6657.65    303.62 o 
  -3   0   2     6303.73     6342.15    119.50 o 
  -2   0   2     3406.25     3740.29     51.82 o 
  -1   0   2    38351.98    35807.01    479.42 o 
   1   0   2    58326.51    50393.51    529.58 o 
   2   0   2       88.51       78.89      3.55 o 
   3   0   2     2451.11     2342.23     27.96 o 
   4   0   2     3782.41     4074.65     46.35 o 
   5   0   2    27862.66    28662.92    450.12 o 
   6   0   2       34.66       14.91      3.98 o 
   7   0   2      406.63      221.14      8.03 o 
   8   0   2        8.06        5.42      8.41 o 
   9   0   2    16804.78    17172.89    364.13 o 
  10   0   2     1359.18     1458.46     24.74 o 
  11   0   2    16271.32    16849.87    224.11 o 
  12   0   2     1060.97     1095.08     45.65 o 
  13   0   2     5296.71     4987.15    126.20 o 
  14   0   2      657.76      647.77     39.03 o 
  15   0   2     4039.89     4156.95    116.19 o 
  16   0   2        7.43       50.36     23.73 o 
  17   0   2      915.44      978.64     53.59 o 
  18   0   2        7.19       -5.38     26.63 o 
 -19   1   2       57.87       44.03     19.26 o 
 -18   1   2      464.18      472.01     28.47 o 
 -17   1   2        0.10       -8.44     15.81 o 
 -16   1   2      248.07      310.16     21.63 o 
 -15   1   2       74.63       79.70     15.55 o 
 -14   1   2      880.44      902.95     31.33 o 
 -13   1   2       79.10       67.30     12.86 o 
 -12   1   2      570.34      527.37     17.19 o 
 -11   1   2      371.96      388.13     14.50 o 
 -10   1   2     3506.08     3432.14     49.24 o 
  -9   1   2      259.60      256.32      8.27 o 
  -8   1   2     4202.09     3975.98     44.13 o 
  -7   1   2      395.39      401.90      9.60 o 
  -6   1   2     8484.96     8575.22     95.63 o 
  -5   1   2     2996.11     3100.71     33.13 o 
  -4   1   2    10951.35    11499.52    108.67 o 
  -3   1   2    15765.83    16935.92    158.69 o 
  -2   1   2     6746.53     7364.90     76.90 o 
  -1   1   2      338.40      412.65     14.59 o 
   0   1   2    11094.72    12010.55    238.65 o 
   1   1   2     7104.60     7347.40    107.10 o 
   2   1   2     4363.97     4447.79     76.63 o 
   3   1   2     2076.86     2090.36     18.09 o 
   4   1   2      257.70      249.19      4.49 o 
   5   1   2     1185.53     1190.18     12.39 o 
   6   1   2      668.75      720.59      9.28 o 
   7   1   2     4623.98     5322.97     43.77 o 
   8   1   2      663.00      767.75     10.69 o 
   9   1   2        1.17        0.21      3.69 o 
  10   1   2      372.65      410.65     10.10 o 
  11   1   2      570.12      638.63     15.30 o 
  12   1   2      189.43      172.13     13.21 o 
  13   1   2       76.44       92.44     11.83 o 
  14   1   2     1646.81     1711.61     45.31 o 
  15   1   2       46.94       18.62     16.95 o 
  16   1   2      401.78      432.10     29.81 o 
  17   1   2      180.11      252.91     24.37 o 
  18   1   2      481.60      471.98     29.30 o 
 -18   2   2        2.70        9.98     17.16 o 
 -17   2   2       12.92       -3.73     15.46 o 
 -16   2   2        5.41       12.03     15.55 o 
 -15   2   2      703.39      710.75     29.56 o 
 -14   2   2      101.18      122.81     17.01 o 
 -13   2   2      671.14      652.92     20.50 o 
 -12   2   2       54.45       67.13     17.73 o 
 -11   2   2     3177.55     3472.36     51.88 o 
 -10   2   2      586.34      652.48     22.10 o 
  -9   2   2      639.90      626.73     20.52 o 
  -8   2   2       15.33       11.45      5.98 o 
  -7   2   2     3134.07     3550.78     54.19 o 
  -6   2   2       35.10       24.56      5.25 o 
  -5   2   2     1461.70     1509.73     23.64 o 
  -4   2   2      553.89      590.99      9.35 o 
  -3   2   2     5459.66     5846.58     63.12 o 
  -2   2   2     4623.04     4683.78     40.80 o 
  -1   2   2      119.63      115.21      4.16 o 
   0   2   2      218.71      190.24      5.80 o 
   1   2   2     6513.60     6851.04     74.08 o 
   2   2   2      329.23      327.14     10.95 o 
   3   2   2       34.97       27.32      3.27 o 
   4   2   2      954.63     1096.51     14.85 o 
   5   2   2       15.39       16.10      3.13 o 
   6   2   2       61.60       44.27      5.42 o 
   7   2   2      273.64      183.10      6.55 o 
   8   2   2      452.60      456.74     10.03 o 
   9   2   2     2281.18     2281.24     31.07 o 
  10   2   2      392.09      386.30     12.23 o 
  11   2   2     2677.22     2561.54     35.73 o 
  12   2   2      268.74      249.51     11.53 o 
  13   2   2       30.64       33.41     10.21 o 
  14   2   2      319.72      299.90     16.18 o 
  15   2   2       75.54       79.42     17.10 o 
  16   2   2       66.38       97.09     19.20 o 
  17   2   2        1.20       14.56     18.00 o 
  18   2   2       24.50       38.62     20.49 o 
 -18   3   2     2214.42     2420.97     64.01 o 
 -17   3   2      130.52      116.35     22.27 o 
 -16   3   2      824.67      909.02     35.42 o 
 -15   3   2      129.42       88.63     17.78 o 
 -14   3   2     2343.02     2409.24     51.86 o 
 -13   3   2        0.04       -9.13      9.13 o 
 -12   3   2      796.73      765.74     39.49 o 
 -11   3   2      111.65      107.98     16.54 o 
 -10   3   2      567.56      494.68     16.74 o 
  -9   3   2       17.56       26.23      8.11 o 
  -8   3   2     9878.40     9963.87    117.81 o 
  -7   3   2      583.11      546.47     15.52 o 
  -6   3   2     5662.46     5520.32     68.83 o 
  -5   3   2      383.84      420.57      8.75 o 
  -4   3   2    15565.64    16154.63    133.51 o 
  -3   3   2     3110.86     3229.64     30.43 o 
  -2   3   2     9760.31    10133.20    107.82 o 
  -1   3   2     7947.88     8110.27    106.86 o 
   0   3   2     1838.54     1846.06     25.15 o 
   1   3   2      504.36      426.68     29.52 o 
   2   3   2     2017.86     2075.78     59.22 o 
   3   3   2      146.10      118.77      5.99 o 
   4   3   2     6856.19     7395.11     84.24 o 
   5   3   2      217.89      236.79      7.08 o 
   6   3   2     5541.24     5491.76     69.13 o 
   7   3   2       30.21        8.32      6.05 o 
   8   3   2     7824.66     8169.56    100.07 o 
   9   3   2      489.31      554.25     17.19 o 
  10   3   2     1903.51     1910.36     29.56 o 
  11   3   2       51.80       42.19     10.98 o 
  12   3   2      704.27      791.06     19.23 o 
  13   3   2        4.35        5.17      8.77 o 
  14   3   2      781.32      872.18     25.38 o 
  15   3   2       58.20       76.69     13.45 o 
  16   3   2      218.43      283.86     26.39 o 
  17   3   2        0.36       -6.06     20.18 o 
 -17   4   2       25.86       20.28     18.10 o 
 -16   4   2       56.15       22.07     22.25 o 
 -15   4   2       18.70        1.65     14.56 o 
 -14   4   2        3.55        2.05     10.99 o 
 -13   4   2       95.79       96.24     13.07 o 
 -12   4   2       50.53       30.82     10.57 o 
 -11   4   2       11.87        7.32      9.05 o 
 -10   4   2        0.72        4.22      8.15 o 
  -9   4   2      759.79      768.20     21.76 o 
  -8   4   2     1394.36     1328.65     26.75 o 
  -7   4   2      983.66      934.10     20.95 o 
  -6   4   2      553.99      482.19     12.21 o 
  -5   4   2     2068.16     2044.52     21.72 o 
  -4   4   2     5480.98     5454.20     49.55 o 
  -3   4   2     6117.09     6374.46     56.90 o 
  -2   4   2     6547.34     6124.36    227.71 o 
  -1   4   2     1024.48      946.47     16.81 o 
   0   4   2      778.73      527.50     16.22 o 
   1   4   2      492.64      458.48     14.82 o 
   2   4   2     2621.20     2560.89     41.81 o 
   3   4   2     1237.88     1168.24     17.78 o 
   4   4   2     1071.86     1308.54     19.27 o 
   5   4   2     2368.13     2281.79     35.21 o 
   6   4   2     1158.59     1133.84     27.87 o 
   7   4   2     5504.73     5611.12     89.20 o 
   8   4   2      105.98       85.43     17.11 o 
   9   4   2     5037.33     5298.13     88.38 o 
  10   4   2     1251.17     1158.96     26.84 o 
  11   4   2     1194.81     1297.60     25.15 o 
  12   4   2       27.06       17.83      8.79 o 
  13   4   2     1563.44     1652.89     30.61 o 
  14   4   2      143.32       98.91     12.90 o 
  15   4   2      410.33      427.70     19.98 o 
  16   4   2       43.92       34.78     15.26 o 
  17   4   2      335.10      347.44     26.23 o 
 -17   5   2       41.35       78.37     21.86 o 
 -16   5   2        2.14      -15.63     17.66 o 
 -15   5   2       86.69       66.63     15.16 o 
 -14   5   2        1.99        5.31     12.97 o 
 -13   5   2      257.93      259.77     18.79 o 
 -12   5   2       32.34       28.96     11.27 o 
 -11   5   2      902.81      875.21     24.75 o 
 -10   5   2      841.11      830.76     23.43 o 
  -9   5   2      244.33      272.67     23.39 o 
  -8   5   2      780.57      722.54     20.58 o 
  -7   5   2      607.62      636.85     18.45 o 
  -6   5   2        9.79       12.25      7.34 o 
  -5   5   2      685.11      664.97     11.14 o 
  -4   5   2     2340.26     2479.89     26.94 o 
  -3   5   2      156.40      201.58      9.79 o 
  -2   5   2      593.12      609.28     16.05 o 
  -1   5   2      259.85      247.23     14.53 o 
   0   5   2      381.73      401.08     16.05 o 
   1   5   2      134.85      122.94     22.70 o 
   2   5   2      124.99      106.74      7.99 o 
   3   5   2      249.98      274.46     10.48 o 
   4   5   2       57.54       53.35     13.69 o 
   5   5   2        6.27        5.97      5.63 o 
   6   5   2      222.61      206.24     11.31 o 
   7   5   2      115.01      121.49     17.23 o 
   8   5   2     1006.69      979.90     47.89 o 
   9   5   2      903.79      939.83     29.46 o 
  11   5   2     1260.55     1193.99     69.11 o 
  12   5   2      261.89      272.69     13.55 o 
  13   5   2      217.44      219.26     28.85 o 
  14   5   2      719.04      789.23     23.61 o 
  15   5   2        1.93        8.33     12.79 o 
  16   5   2       27.41       31.95     16.28 o 
 -16   6   2        1.64      -10.29     19.45 o 
 -15   6   2      618.41      600.85     25.46 o 
 -14   6   2      209.69      270.17     21.15 o 
 -13   6   2     1610.17     1741.65     39.64 o 
 -12   6   2       48.04       17.22     11.47 o 
 -11   6   2     3154.41     3152.11     55.83 o 
 -10   6   2        6.74       10.93     10.24 o 
  -9   6   2     2598.64     2552.44     50.18 o 
  -8   6   2       14.60       14.03      9.87 o 
  -7   6   2     1221.82     1101.48     25.94 o 
  -6   6   2      353.06      394.14     15.27 o 
  -5   6   2     1114.80     1069.09     24.14 o 
  -4   6   2      252.54      242.99     11.50 o 
  -3   6   2      703.57      646.84     13.74 o 
  -2   6   2       39.43       27.76     21.17 o 
  -1   6   2     1446.19     1367.98     44.15 o 
   0   6   2       70.03       54.37      8.01 o 
   1   6   2     4861.65     4815.25     81.83 o 
   2   6   2       19.53       11.56      7.14 o 
   3   6   2     2965.47     2760.46     50.73 o 
   4   6   2        5.39        5.64      7.26 o 
   5   6   2     4396.37     4438.39     76.12 o 
   6   6   2        0.65       -7.55      8.13 o 
   7   6   2     1794.89     1805.62     34.79 o 
   8   6   2        0.09       -4.62      8.89 o 
   9   6   2     2813.17     2879.96     49.59 o 
  10   6   2       52.13       29.98      9.68 o 
  11   6   2     1082.70     1081.18     45.35 o 
  12   6   2       31.66       27.48     10.45 o 
  13   6   2      906.79      887.79     65.95 o 
  14   6   2       31.90       12.64     14.44 o 
  15   6   2      178.08      158.46     16.60 o 
 -15   7   2      138.94      149.59     38.42 o 
 -14   7   2      340.63      353.61     34.42 o 
 -13   7   2        0.25      -13.40     13.40 o 
 -12   7   2     1465.18     1408.08     35.47 o 
 -11   7   2      265.99      268.01     25.38 o 
 -10   7   2     1070.64     1029.92     28.63 o 
  -9   7   2       31.27       13.12     11.09 o 
  -8   7   2     1165.37     1149.38     28.37 o 
  -7   7   2        0.01       -1.76      9.56 o 
  -6   7   2      513.22      548.41     30.76 o 
  -5   7   2      578.99      591.80     24.05 o 
  -4   7   2     1580.66     1584.91     35.58 o 
  -3   7   2       56.84       92.43     13.46 o 
  -2   7   2      419.56      372.87     13.44 o 
  -1   7   2     1059.69     1005.12     22.48 o 
   0   7   2     2262.07     2294.88     52.15 o 
   1   7   2      107.82      107.21     21.55 o 
   2   7   2     2133.13     1976.59     34.70 o 
   3   7   2        4.06        3.25      7.64 o 
   4   7   2     1996.00     1842.38     53.51 o 
   5   7   2        3.07       -8.09     10.22 o 
   6   7   2     1432.43     1338.19     35.84 o 
   7   7   2       76.85       43.12     11.03 o 
   8   7   2      283.89      257.48     15.72 o 
   9   7   2       12.04       14.72     10.14 o 
  10   7   2       24.83       13.12     10.09 o 
  11   7   2        8.73       10.77     10.48 o 
  12   7   2      321.54      328.28     19.33 o 
  13   7   2       48.07       38.97     15.47 o 
  14   7   2      105.76       76.50     17.46 o 
 -13   8   2      160.87      223.23     36.55 o 
 -12   8   2        5.10        3.84     15.47 o 
 -11   8   2      118.39      122.78     25.45 o 
 -10   8   2       28.38        7.67     12.99 o 
  -9   8   2       45.63       41.00     13.70 o 
  -8   8   2      635.03      626.63     32.00 o 
  -7   8   2       14.83      -18.07     18.07 o 
  -6   8   2      459.27      449.06     23.46 o 
  -5   8   2      572.76      564.17     25.02 o 
  -4   8   2      879.96      872.74     30.11 o 
  -3   8   2       22.79       19.80      9.76 o 
  -2   8   2      409.22      435.57     21.05 o 
  -1   8   2      655.69      669.75     19.29 o 
   0   8   2      941.85      971.17     28.07 o 
   1   8   2     1044.02     1014.36     24.77 o 
   2   8   2      207.63      204.16     11.70 o 
   3   8   2        1.18       -9.92     10.10 o 
   4   8   2       90.92      119.82     17.45 o 
   5   8   2        5.55       -8.56     12.20 o 
   6   8   2       53.88       32.51     13.33 o 
   7   8   2      818.43      664.81     36.55 o 
   8   8   2      146.98      188.72     27.54 o 
   9   8   2       47.17       33.25     15.40 o 
  10   8   2       18.67       18.46     13.32 o 
  11   8   2        3.28       -8.83     13.35 o 
  12   8   2        0.92      -14.94     15.00 o 
  13   8   2        2.30        0.09     16.65 o 
 -11   9   2       43.27       59.29     24.11 o 
 -10   9   2      370.51      373.78     25.38 o 
  -9   9   2       53.56       44.42     18.43 o 
  -8   9   2       85.77       77.76     18.46 o 
  -7   9   2      393.34      385.32     23.94 o 
  -6   9   2      346.60      391.28     23.36 o 
  -5   9   2       12.99       -3.77     12.33 o 
  -4   9   2      763.16      781.42     30.60 o 
  -3   9   2        1.94       -3.04     13.55 o 
  -2   9   2      729.89      726.50     43.58 o 
  -1   9   2      107.06       92.38     25.88 o 
   0   9   2     1070.06     1105.67     35.21 o 
   1   9   2       53.63       60.70     11.92 o 
   2   9   2     1465.85     1369.60     37.30 o 
   3   9   2      650.61      632.88     34.15 o 
   4   9   2      926.35      982.12     43.66 o 
   5   9   2      167.99      237.01     28.20 o 
   6   9   2     1835.17     1746.05     46.67 o 
   7   9   2       83.26      101.67     18.50 o 
   8   9   2      658.48      661.17     30.21 o 
   9   9   2      226.10      265.83     25.12 o 
  10   9   2      468.52      449.34     27.04 o 
  11   9   2       28.35       31.89     19.24 o 
  -9  10   2      396.76      408.36     52.35 o 
  -8  10   2        3.45      -21.17     29.44 o 
  -7  10   2       96.87       47.80     31.34 o 
  -6  10   2        1.24      -14.22     27.54 o 
  -5  10   2      369.65      349.07     35.56 o 
  -4  10   2        4.30      -15.09     15.09 o 
  -3  10   2      763.75      790.68     32.55 o 
  -2  10   2       15.04        6.44     16.19 o 
  -1  10   2     1388.29     1399.65     61.44 o 
   0  10   2       46.18       46.25     19.89 o 
   1  10   2     1347.33     1335.07     57.64 o 
   2  10   2      344.33      315.68     21.33 o 
   3  10   2     1406.05     1443.65     71.24 o 
   4  10   2      209.06      261.16     23.32 o 
   5  10   2      930.78      905.64     34.52 o 
   6  10   2        0.63      -16.07     16.07 o 
   7  10   2      751.61      758.14     33.06 o 
   8  10   2       57.28       47.59     34.86 o 
  -5  11   2       38.08       62.27     34.48 o 
  -4  11   2       21.35       42.26     33.82 o 
  -3  11   2       89.08        7.69     32.67 o 
  -2  11   2        0.20       33.41     32.50 o 
  -1  11   2      166.60      143.98     36.22 o 
   1  11   2      169.38      223.94     36.06 o 
   2  11   2       21.74       36.88     27.70 o 
   3  11   2      235.86      245.53     38.54 o 
   4  11   2       15.89       49.25     19.09 o 
 -19   1   3       60.77       51.63     20.16 o 
 -18   1   3      247.03      294.52     27.93 o 
 -17   1   3      377.44      379.53     24.98 o 
 -16   1   3      643.77      759.22     30.89 o 
 -15   1   3      220.32      240.26     21.42 o 
 -14   1   3      904.65      929.65     31.98 o 
 -13   1   3      829.07      949.26     48.92 o 
 -12   1   3     3038.20     3020.25     47.11 o 
 -11   1   3     1639.03     1698.89     30.97 o 
 -10   1   3     7371.18     7575.06     92.94 o 
  -9   1   3     1397.86     1491.16     23.92 o 
  -8   1   3     6782.82     6863.03     87.80 o 
  -7   1   3      243.01      221.05      7.28 o 
  -6   1   3    15299.46    16202.08    152.21 o 
  -5   1   3      250.13      243.01      6.16 o 
  -4   1   3     6684.90     7119.49     68.98 o 
  -3   1   3    11307.46    12648.63    135.79 o 
  -2   1   3    10906.25    11471.96    105.01 o 
  -1   1   3    31281.91    31708.01    783.59 o 
   0   1   3    33095.93    32588.50    531.51 o 
   1   1   3    23432.13    24115.24    222.26 o 
   2   1   3      125.47      179.41      6.39 o 
   3   1   3     1516.85     1461.65     13.85 o 
   4   1   3      242.11      210.21      7.25 o 
   5   1   3     4664.65     4763.88     38.81 o 
   6   1   3       23.00       21.53      3.09 o 
   7   1   3      403.18      312.46      6.66 o 
   8   1   3       43.64       25.65      3.79 o 
   9   1   3     1285.64     1293.64     15.69 o 
  10   1   3     3016.85     3153.20     33.82 o 
  11   1   3      468.00      468.18     13.51 o 
  12   1   3       27.76       26.38      8.82 o 
  13   1   3      302.08      320.83     20.05 o 
  14   1   3      219.66      245.98     19.38 o 
  15   1   3      411.80      427.25     24.41 o 
  16   1   3      185.10      254.22     25.14 o 
  17   1   3       10.51        6.41     17.19 o 
  18   1   3       29.74       23.38     20.54 o 
 -18   2   3      612.22      623.77     34.77 o 
 -17   2   3      145.81      174.97     22.83 o 
 -16   2   3       13.34        5.92     15.29 o 
 -15   2   3        3.60        3.31     13.98 o 
 -14   2   3     1121.86     1111.06     35.05 o 
 -13   2   3      167.55      184.06     14.33 o 
 -12   2   3      128.05      120.79     21.87 o 
 -11   2   3       84.18      102.78     15.05 o 
 -10   2   3     2030.95     2024.91     34.60 o 
  -9   2   3     1007.97     1025.41     21.92 o 
  -8   2   3     4972.06     5406.86     68.69 o 
  -7   2   3     4226.90     4683.12     59.74 o 
  -6   2   3     3879.32     4179.47     48.44 o 
  -5   2   3     5544.51     6017.95     60.33 o 
  -4   2   3      483.91      574.85      9.48 o 
  -3   2   3    20446.00    22751.01    184.70 o 
  -2   2   3    10404.19    11062.63    101.63 o 
  -1   2   3     4524.17     4931.83     54.21 o 
   0   2   3    43955.52    42910.40    658.11 o 
   1   2   3     3699.70     4003.14     56.78 o 
   2   2   3     4369.81     4473.37     43.82 o 
   3   2   3      203.09      156.72      5.04 o 
   4   2   3        3.25        4.24      2.64 o 
   5   2   3     3314.56     3256.09     31.86 o 
   6   2   3     3594.32     3782.82     32.61 o 
   7   2   3     3506.07     3380.74     30.15 o 
   8   2   3     2305.72     2430.08     26.65 o 
   9   2   3     4844.88     4780.95     54.24 o 
  10   2   3       53.56       49.76      7.67 o 
  11   2   3     4384.49     4329.24     52.22 o 
  12   2   3       71.18       64.13      8.94 o 
  13   2   3     2735.72     2843.65     47.14 o 
  14   2   3       17.16       23.84     10.95 o 
  15   2   3     1125.88     1246.74     39.93 o 
  16   2   3       51.08       48.43     19.89 o 
  17   2   3      701.86      770.28     34.69 o 
  18   2   3      510.43      544.18     31.37 o 
 -18   3   3       95.84       98.63     23.15 o 
 -17   3   3       44.43       45.46     19.36 o 
 -16   3   3      178.58      202.92     22.74 o 
 -15   3   3        0.69      -10.96     12.77 o 
 -14   3   3       75.97      117.79     18.86 o 
 -13   3   3       97.07       71.79     12.39 o 
 -12   3   3      814.74      849.94     23.07 o 
 -11   3   3      304.56      264.04     13.66 o 
 -10   3   3      168.03      196.96     11.90 o 
  -9   3   3     2382.98     2351.13     38.37 o 
  -8   3   3     2042.91     1976.13     36.76 o 
  -7   3   3     1204.97     1102.28     21.98 o 
  -6   3   3        1.26       -0.54      3.27 o 
  -5   3   3     3341.41     3257.74     36.30 o 
  -4   3   3     2142.13     2206.09     22.35 o 
  -3   3   3       34.30       84.76      5.96 o 
  -2   3   3      425.00      525.09      9.96 o 
  -1   3   3      760.38      598.96     11.70 o 
   0   3   3      990.10     1167.52     24.17 o 
   1   3   3       67.64       41.90      3.85 o 
   2   3   3      480.75      438.19     12.55 o 
   3   3   3     2869.31     3087.03     30.59 o 
   4   3   3       11.58       15.03      3.40 o 
   5   3   3       74.62      118.70      5.77 o 
   6   3   3     2384.18     2481.48     30.09 o 
   7   3   3       38.20       12.92      5.33 o 
   8   3   3      196.30      165.55      9.42 o 
   9   3   3      266.46      280.78     11.26 o 
  10   3   3      568.92      505.70     14.86 o 
  11   3   3       33.23       22.94      7.78 o 
  12   3   3      608.65      574.54     16.87 o 
  13   3   3     1041.27     1031.51     22.87 o 
  14   3   3        6.99       14.16     10.60 o 
  15   3   3      123.19      125.29     15.91 o 
  16   3   3      153.85      222.26     24.21 o 
  17   3   3      171.11      160.37     27.25 o 
 -17   4   3      916.94      876.99    126.82 o 
 -16   4   3      148.21      115.50     21.34 o 
 -15   4   3       51.49       57.21     17.45 o 
 -14   4   3     1639.04     1584.47     35.88 o 
 -13   4   3      858.45      960.94     26.62 o 
 -12   4   3      245.91      232.61     15.51 o 
 -11   4   3      203.31      188.03     14.51 o 
 -10   4   3      307.74      299.84     14.44 o 
  -9   4   3       77.60       72.30     10.08 o 
  -8   4   3     1640.07     1660.08     30.65 o 
  -7   4   3        8.23        8.28      6.72 o 
  -6   4   3        3.30        6.85      4.05 o 
  -5   4   3        5.96        1.68      3.00 o 
  -4   4   3    10465.12    11672.95     99.10 o 
  -3   4   3     4573.61     4963.43     45.75 o 
  -2   4   3      199.16      215.55      7.79 o 
  -1   4   3     4625.23     5055.44     68.35 o 
   0   4   3      190.30      170.24      7.68 o 
   1   4   3     2836.87     2867.60     37.99 o 
   2   4   3       69.27       84.53      9.20 o 
   3   4   3     5690.32     5986.68     61.15 o 
   4   4   3     3549.40     3785.98     41.85 o 
   5   4   3     4337.55     4218.17    154.72 o 
   6   4   3     1316.47     1318.37     24.51 o 
   7   4   3     2035.06     2018.19     29.23 o 
   8   4   3     2245.86     2221.70     38.11 o 
   9   4   3     1808.56     1796.83     28.65 o 
  10   4   3      705.74      754.63     18.53 o 
  11   4   3      170.16      170.56     20.88 o 
  12   4   3       36.23       18.71      9.26 o 
  13   4   3      132.71      131.75     24.06 o 
  14   4   3      278.23      323.72     15.43 o 
  15   4   3      121.13      152.09     17.15 o 
  16   4   3      124.31      161.78     38.60 o 
  17   4   3       21.34        4.37     20.03 o 
 -17   5   3      491.57      489.81     30.16 o 
 -16   5   3      484.92      436.24     29.94 o 
 -15   5   3      654.99      612.62     24.57 o 
 -14   5   3     1877.00     1868.02     44.57 o 
 -13   5   3      861.05      841.12     26.02 o 
 -12   5   3     1541.79     1583.32     34.79 o 
 -11   5   3     1234.47     1127.50     28.30 o 
 -10   5   3     1888.05     1940.18     37.33 o 
  -9   5   3      739.65      733.66     21.40 o 
  -8   5   3     2384.57     2382.10     40.39 o 
  -7   5   3     1318.92     1190.75     25.45 o 
  -6   5   3      906.34      858.25     20.53 o 
  -5   5   3     3229.08     3213.51     32.89 o 
  -4   5   3     5579.89     5443.10     73.98 o 
  -3   5   3     4193.07     4130.42     69.26 o 
  -2   5   3     2792.04     2699.81     36.88 o 
  -1   5   3    17586.88    18272.20    194.26 o 
   0   5   3     7429.28     7461.96     86.31 o 
   1   5   3     8226.12     8673.47    119.25 o 
   2   5   3     3960.43     4090.03     51.47 o 
   3   5   3     5008.95     4948.49     53.70 o 
   4   5   3     4900.84     5010.50     49.46 o 
   5   5   3     1709.01     1700.46     22.38 o 
   6   5   3     1190.79     1111.90     27.16 o 
   7   5   3      425.67      389.48     20.82 o 
   8   5   3      818.86      713.33     23.80 o 
   9   5   3     1727.34     1786.60     32.25 o 
  10   5   3       41.69       37.22      9.00 o 
  11   5   3     1160.71     1125.99     30.32 o 
  12   5   3      123.20       98.70     19.08 o 
  13   5   3      765.16      795.28     21.83 o 
  14   5   3      210.96      244.03     28.89 o 
  15   5   3      275.46      304.51     18.16 o 
  16   5   3        3.72        3.84     15.50 o 
 -16   6   3      229.47      298.66     50.96 o 
 -15   6   3        4.55        0.26     14.70 o 
 -14   6   3        0.24       -4.72     13.14 o 
 -13   6   3      104.19      113.17     15.70 o 
 -12   6   3       64.30       75.40     14.20 o 
 -11   6   3      495.02      537.40     20.75 o 
 -10   6   3       18.38       12.32     10.60 o 
  -9   6   3      180.05      227.27     14.50 o 
  -8   6   3      176.09      156.83     24.82 o 
  -7   6   3      121.23      128.47     12.06 o 
  -6   6   3        7.36       14.34      8.19 o 
  -5   6   3       68.06       59.82     11.34 o 
  -4   6   3      123.29      146.46      8.21 o 
  -3   6   3      219.43      226.58     11.83 o 
  -2   6   3       15.58        8.10      7.99 o 
  -1   6   3      290.43      257.90     11.20 o 
   0   6   3     1653.42     1677.20     41.85 o 
   1   6   3      489.23      419.17     16.68 o 
   2   6   3      374.80      333.86     12.03 o 
   3   6   3     2630.31     2649.93     60.55 o 
   4   6   3       82.70      131.15     16.02 o 
   5   6   3     1640.42     1598.84     35.05 o 
   6   6   3      304.15      332.69     15.73 o 
   7   6   3     1528.40     1501.55     30.06 o 
   8   6   3      577.57      607.75     17.10 o 
   9   6   3      192.22      199.61     17.91 o 
  10   6   3      167.83      136.51     24.56 o 
  11   6   3       35.90       28.19     10.13 o 
  12   6   3       48.77       34.67     11.31 o 
  13   6   3      195.45      228.74     21.53 o 
  14   6   3       14.17        0.95     11.61 o 
  15   6   3      269.98      286.37     28.32 o 
 -15   7   3       19.42       24.10     17.43 o 
 -14   7   3       64.51       57.16     16.42 o 
 -13   7   3        1.18      -11.56     13.31 o 
 -12   7   3       66.90       53.61     13.88 o 
 -11   7   3      176.03      209.03     30.45 o 
 -10   7   3      296.46      279.50     16.87 o 
  -9   7   3      415.43      389.70     18.39 o 
  -8   7   3       20.58        9.13     10.17 o 
  -7   7   3       37.73       42.24     11.95 o 
  -6   7   3      233.52      219.33     17.58 o 
  -5   7   3      122.98       98.79     30.06 o 
  -4   7   3      418.30      439.59     19.39 o 
  -3   7   3      157.36      157.21     15.66 o 
  -2   7   3      232.29      220.06     11.61 o 
  -1   7   3      156.20      174.98     19.18 o 
   0   7   3     2331.37     2293.96     37.21 o 
   1   7   3        1.23       -4.31      7.76 o 
   2   7   3      287.86      300.66     12.79 o 
   3   7   3        1.50        3.29      7.53 o 
   4   7   3      224.48      200.46     13.76 o 
   5   7   3       30.32       40.21     10.90 o 
   6   7   3      650.59      654.39     32.67 o 
   7   7   3       29.25        7.68      9.56 o 
   8   7   3      885.79      810.61     20.60 o 
   9   7   3      148.59      151.27     15.46 o 
  10   7   3     1709.87     1571.02     36.19 o 
  11   7   3       89.36       98.21     17.69 o 
  12   7   3      909.92      927.97     33.12 o 
  13   7   3       24.10       12.61     13.80 o 
  14   7   3      293.18      173.36     42.67 o 
 -13   8   3      240.23      253.89     27.70 o 
 -12   8   3      103.74       94.61     18.23 o 
 -11   8   3     1013.90     1032.42     30.63 o 
 -10   8   3      842.01      864.71     27.64 o 
  -9   8   3     1385.15     1268.19     32.58 o 
  -8   8   3      381.44      375.73     22.67 o 
  -7   8   3     3039.65     2996.98     64.72 o 
  -6   8   3      699.36      757.02     29.26 o 
  -5   8   3     2187.02     2121.35     50.27 o 
  -4   8   3     1131.99     1095.12     34.18 o 
  -3   8   3     2270.59     2204.87     39.82 o 
  -2   8   3       81.94       78.66     29.77 o 
  -1   8   3      743.20      683.18     19.60 o 
   0   8   3     2510.10     2431.27     40.70 o 
   1   8   3     2278.23     2282.24     39.24 o 
   2   8   3      783.69      795.68     21.99 o 
   3   8   3     1383.99     1371.75     36.36 o 
   4   8   3      705.98      660.24     25.50 o 
   5   8   3      516.00      566.02     24.83 o 
   6   8   3      370.86      311.43     20.55 o 
   7   8   3      434.56      446.85     33.12 o 
   8   8   3       11.88        1.17     14.21 o 
   9   8   3       27.70       15.72     15.88 o 
  10   8   3       30.13        7.11     13.86 o 
  11   8   3      596.43      586.26     24.58 o 
  12   8   3      196.13      197.86     44.78 o 
 -11   9   3       97.88      128.55     24.20 o 
 -10   9   3      464.15      413.13     26.40 o 
  -9   9   3      319.70      330.81     23.72 o 
  -8   9   3       36.50       26.36     38.87 o 
  -7   9   3      251.77      253.61     29.07 o 
  -6   9   3       26.03       29.30     15.00 o 
  -5   9   3      221.62      222.13     24.97 o 
  -4   9   3        1.36        7.91     14.34 o 
  -3   9   3       38.40       31.67     15.26 o 
  -2   9   3      217.82      232.01     60.70 o 
  -1   9   3        5.12        9.45     13.61 o 
   0   9   3       94.25      117.05     21.30 o 
   1   9   3      141.93      158.62     14.68 o 
   2   9   3      865.40      841.49     44.74 o 
   3   9   3      756.06      742.10     27.90 o 
   4   9   3      744.47      771.95     29.26 o 
   5   9   3       30.68       31.95     14.64 o 
   6   9   3      526.82      560.97     26.83 o 
   7   9   3       61.06       43.58     15.79 o 
   8   9   3       63.58       49.51     16.40 o 
   9   9   3       24.46        2.40     17.04 o 
  10   9   3        1.56      -11.27     18.03 o 
  11   9   3        4.82      -10.01     30.27 o 
  -9  10   3      270.42      337.57     46.56 o 
  -8  10   3      299.45      291.83     27.05 o 
  -7  10   3      349.15      413.16     61.20 o 
  -5  10   3      128.57      128.60     34.61 o 
  -4  10   3      387.57      346.68     23.34 o 
  -3  10   3      262.16      269.08     23.22 o 
  -2  10   3      287.35      307.32     36.84 o 
  -1  10   3        1.19       -5.38     24.64 o 
   0  10   3       88.92      135.67     45.77 o 
   1  10   3      126.47      180.61     31.09 o 
   2  10   3      335.94      343.32     22.08 o 
   3  10   3      505.57      544.79     26.68 o 
   4  10   3       71.39      109.63     18.91 o 
   5  10   3      244.78      284.73     25.14 o 
   6  10   3      680.74      664.03     30.90 o 
   7  10   3      152.51      135.44     21.72 o 
   8  10   3      132.90      183.11     27.50 o 
  -5  11   3       36.32       14.47     31.67 o 
  -4  11   3      482.57      490.07     45.98 o 
  -3  11   3       48.59        8.77     30.76 o 
  -2  11   3      194.58      200.05     39.78 o 
   1  11   3       14.38        5.54     28.03 o 
   2  11   3      261.80      383.72     44.16 o 
   3  11   3       56.58      101.22     32.58 o 
   4  11   3      349.08      391.45     29.11 o 
 -19   0   4       85.87      100.48     32.83 o 
 -18   0   4      369.23      366.02     35.97 o 
 -17   0   4       25.84       27.12     24.73 o 
 -16   0   4     1452.56     1471.77     61.78 o 
 -15   0   4      121.59       90.72     23.90 o 
 -14   0   4      275.38      277.86     25.39 o 
 -13   0   4       48.73       11.00     16.04 o 
 -12   0   4     4142.85     4056.39    104.61 o 
 -11   0   4      411.63      387.62     16.43 o 
 -10   0   4     4137.23     3934.99     68.60 o 
  -9   0   4     2470.09     2623.12     50.86 o 
  -8   0   4     5731.68     5451.58    109.82 o 
  -7   0   4     1285.73     1368.06     35.48 o 
  -6   0   4      588.51      489.64     13.47 o 
  -5   0   4     5308.89     5865.01     82.64 o 
  -4   0   4     4175.19     4787.47     67.92 o 
  -3   0   4     1461.95     1659.19     26.87 o 
  -2   0   4    12377.10    13426.66    176.42 o 
  -1   0   4     1857.92     1854.66     40.52 o 
   0   0   4      404.62      196.74      8.35 o 
   1   0   4     4115.14     4382.83     49.02 o 
   2   0   4     2832.02     3042.45     35.65 o 
   3   0   4       27.01        5.43      4.21 o 
   4   0   4     3807.20     4326.02     50.07 o 
   5   0   4     6064.84     6556.29     73.58 o 
   6   0   4     4598.78     5049.13     59.14 o 
   7   0   4    10106.19    10632.22    116.68 o 
   8   0   4       11.99        7.76      5.14 o 
   9   0   4     3460.60     3696.27     48.04 o 
  10   0   4     4677.92     5031.97     71.71 o 
  11   0   4      443.32      473.17     18.52 o 
  12   0   4     1072.41     1056.87     45.90 o 
  13   0   4      287.39      333.77     27.70 o 
  14   0   4     4573.12     4643.79    123.63 o 
  15   0   4       60.63       76.33     24.40 o 
  16   0   4      511.23      586.74     41.76 o 
  17   0   4      119.59      193.51     33.91 o 
  18   0   4      645.35      748.74     50.11 o 
 -19   1   4       28.31       -3.94     17.61 o 
 -18   1   4        0.17        6.60     16.80 o 
 -17   1   4        5.55        6.58     15.99 o 
 -16   1   4      177.38      210.67     29.19 o 
 -15   1   4      867.02      829.07     31.52 o 
 -14   1   4      120.32      123.03     17.07 o 
 -13   1   4      668.40      604.25     24.53 o 
 -12   1   4     3257.88     3246.42     52.27 o 
 -11   1   4     2340.49     2358.91     79.43 o 
 -10   1   4      964.95      976.94     25.93 o 
  -9   1   4     3805.26     3864.02     43.71 o 
  -8   1   4      999.74      982.04     19.58 o 
  -7   1   4     5174.20     5330.06     55.35 o 
  -6   1   4       53.99       59.60      7.11 o 
  -5   1   4     4623.24     4714.62     55.08 o 
  -4   1   4       13.94        3.64      3.35 o 
  -3   1   4     2897.81     3111.31     48.47 o 
  -2   1   4      214.31      287.58      6.06 o 
  -1   1   4       57.26       50.00      4.92 o 
   0   1   4     6287.56     6704.23     72.34 o 
   1   1   4    10612.14    10951.41     90.77 o 
   2   1   4      533.94      555.29      8.53 o 
   3   1   4     3891.14     3927.69     32.12 o 
   4   1   4      486.36      557.58      7.75 o 
   5   1   4     6870.18     7138.98     56.23 o 
   6   1   4     2412.56     2467.84     23.14 o 
   7   1   4     2566.86     2546.55     24.27 o 
   8   1   4      676.58      759.50     11.23 o 
   9   1   4     1454.78     1400.29     16.89 o 
  10   1   4      130.28      110.59     16.52 o 
  11   1   4      881.26      897.88     18.63 o 
  12   1   4        4.50       11.05      9.87 o 
  13   1   4     1188.83     1150.54     35.15 o 
  14   1   4      190.82      177.42     20.20 o 
  15   1   4      793.20      799.61     52.47 o 
  16   1   4      138.73      137.50     21.80 o 
  17   1   4      630.06      669.21     32.97 o 
 -19   2   4      269.88      268.24     28.38 o 
 -18   2   4      367.61      385.90     26.58 o 
 -17   2   4       27.45       20.86     15.90 o 
 -16   2   4      163.26      156.22     20.20 o 
 -15   2   4       30.20       13.61     13.64 o 
 -14   2   4      361.32      281.17     28.03 o 
 -13   2   4      359.59      440.99     20.78 o 
 -12   2   4      762.46      750.32     21.13 o 
 -11   2   4      158.28      162.08     12.27 o 
 -10   2   4      322.64      261.99     12.51 o 
  -9   2   4        4.98       -1.28      6.40 o 
  -8   2   4      455.41      395.33      9.38 o 
  -7   2   4     1161.78     1102.40     16.25 o 
  -6   2   4     1904.33     1840.98     22.98 o 
  -5   2   4     7461.84     7833.33    111.30 o 
  -4   2   4     3000.42     3032.46     33.07 o 
  -3   2   4    19379.42    21003.61    170.83 o 
  -2   2   4     5561.45     5877.02     56.36 o 
  -1   2   4    22734.80    23135.22    421.84 o 
   0   2   4     1278.99     1352.61     26.16 o 
   1   2   4     1842.46     1953.98     21.82 o 
   2   2   4      761.19      764.64     10.27 o 
   3   2   4      212.13      203.36      5.90 o 
   4   2   4     4383.60     4970.72     51.37 o 
   5   2   4       63.17       57.74      4.52 o 
   6   2   4     1711.96     1882.88     19.04 o 
   7   2   4       79.48       60.68      8.00 o 
   8   2   4      273.08      274.81      8.09 o 
   9   2   4      216.30      203.72      9.79 o 
  10   2   4      795.56      850.69     18.33 o 
  11   2   4     1057.48     1051.02     21.04 o 
  12   2   4       16.38       11.85      7.79 o 
  13   2   4       90.46       80.74     12.03 o 
  14   2   4      113.01      133.77     24.26 o 
  15   2   4      153.82      110.31     18.55 o 
  16   2   4       29.12       10.03     16.63 o 
  17   2   4       46.20       40.59     18.12 o 
 -18   3   4      282.03      287.77     46.19 o 
 -16   3   4      102.75      110.26     50.24 o 
 -15   3   4     2181.51     2169.79     54.23 o 
 -14   3   4      221.43      192.81     16.53 o 
 -13   3   4     7163.61     7145.64     95.27 o 
 -12   3   4      702.30      635.69     23.61 o 
 -11   3   4       30.45       29.67      9.40 o 
 -10   3   4      438.84      432.40     15.42 o 
  -9   3   4     5291.55     5410.79     71.41 o 
  -8   3   4      426.73      414.92     14.16 o 
  -7   3   4     6495.04     6582.66     69.25 o 
  -6   3   4     1646.76     1663.83     22.19 o 
  -5   3   4    12078.76    12076.26    139.44 o 
  -4   3   4      668.01      563.92      8.89 o 
  -3   3   4    18116.27    19407.74    159.03 o 
  -2   3   4     3604.01     3695.56     42.99 o 
  -1   3   4      938.69      769.44     13.99 o 
   0   3   4       78.24       50.26      6.58 o 
   1   3   4     2892.62     2589.31     28.68 o 
   2   3   4     1953.73     1905.08     20.84 o 
   3   3   4     4521.67     4430.14     41.70 o 
   4   3   4       48.44       39.44      5.33 o 
   5   3   4     6513.82     6512.54     65.62 o 
   6   3   4        1.02       -3.36      3.53 o 
   7   3   4     8608.46     8622.67     88.03 o 
   8   3   4      136.55      130.27      8.73 o 
   9   3   4     8232.79     8335.45     87.70 o 
  10   3   4       53.01       40.80      8.26 o 
  11   3   4     2196.65     2149.59     33.24 o 
  12   3   4      143.53      137.15     13.82 o 
  13   3   4      917.60      923.26     21.99 o 
  14   3   4        2.79        3.97     13.29 o 
  15   3   4      766.13      739.53     24.61 o 
  16   3   4       10.78        3.05     17.16 o 
  17   3   4      195.62      259.21     51.69 o 
 -18   4   4      581.03      608.33     33.17 o 
 -17   4   4        0.05       -1.96     18.01 o 
 -16   4   4      340.61      357.84     24.94 o 
 -15   4   4        0.04       -0.65     12.36 o 
 -14   4   4      401.38      442.90     19.78 o 
 -13   4   4      153.36      158.61     15.20 o 
 -12   4   4      335.53      340.70     16.58 o 
 -11   4   4      677.99      626.45     20.26 o 
 -10   4   4      385.27      436.67     16.29 o 
  -9   4   4      104.67       90.02     10.71 o 
  -8   4   4      582.90      635.08     17.87 o 
  -7   4   4       10.82       -5.92      5.92 o 
  -6   4   4      250.28      228.63      8.61 o 
  -5   4   4      336.83      410.38      8.13 o 
  -4   4   4      434.17      414.72      8.35 o 
  -3   4   4      953.64     1113.32     15.93 o 
  -2   4   4      284.44      257.14      9.03 o 
  -1   4   4      151.70      147.71      7.60 o 
   0   4   4      602.40      655.31     14.34 o 
   1   4   4      147.81      128.52      5.86 o 
   2   4   4        5.99        8.45      3.69 o 
   3   4   4      221.59      261.52      7.33 o 
   4   4   4       61.66       45.85      5.71 o 
   5   4   4        1.12       -2.75      3.99 o 
   6   4   4        4.59        2.21      5.44 o 
   7   4   4      249.66      246.06     10.34 o 
   8   4   4      953.01      938.35     22.63 o 
   9   4   4      200.77      196.46     11.83 o 
  10   4   4      368.63      327.57     13.17 o 
  11   4   4      342.90      373.93     14.30 o 
  12   4   4      379.62      379.83     15.08 o 
  13   4   4      106.73       92.70     11.82 o 
  14   4   4      152.53      160.95     19.51 o 
  15   4   4      148.43      157.69     29.36 o 
  16   4   4      124.38      136.93     24.79 o 
 -17   5   4      338.21      329.54     52.10 o 
 -16   5   4       84.03       38.66     27.95 o 
 -15   5   4      279.01      321.30     22.45 o 
 -14   5   4       42.25       40.12     13.51 o 
 -13   5   4      416.23      420.33     19.30 o 
 -12   5   4       20.44       12.75     10.49 o 
 -11   5   4     1516.33     1350.93     30.99 o 
 -10   5   4      499.97      521.19     18.51 o 
  -9   5   4       30.39       21.47     10.89 o 
  -8   5   4     2120.46     2175.27     37.94 o 
  -7   5   4      199.23      193.78     12.25 o 
  -6   5   4      331.95      338.68     10.50 o 
  -5   5   4      192.06      221.84      7.19 o 
  -4   5   4       12.52       16.58      4.50 o 
  -3   5   4     1492.01     1650.53     40.77 o 
  -2   5   4     1000.54     1107.15     20.29 o 
  -1   5   4     1287.88     1422.32     24.32 o 
   0   5   4      935.19      898.03     18.66 o 
   1   5   4      178.08      149.27      7.48 o 
   2   5   4       14.24       18.68      6.90 o 
   3   5   4        8.99        8.60      5.09 o 
   4   5   4       10.59        2.87      6.42 o 
   5   5   4       93.19       79.67      9.82 o 
   6   5   4        2.96       -0.36      5.88 o 
   7   5   4        0.60       -5.94      5.94 o 
   8   5   4       58.83       33.29      9.97 o 
   9   5   4        1.36        2.13      7.83 o 
  10   5   4      694.22      651.51     21.61 o 
  11   5   4      141.83      147.28     16.16 o 
  12   5   4       61.90       41.52     11.13 o 
  13   5   4       14.59       -3.07     10.39 o 
  14   5   4       42.08       44.71     16.04 o 
  15   5   4       55.98       53.47     20.98 o 
  16   5   4       25.20       34.23     16.04 o 
 -16   6   4      371.53      382.81     22.97 o 
 -15   6   4      170.37      167.75     38.76 o 
 -14   6   4      514.30      485.76     22.40 o 
 -13   6   4      129.37      138.31     16.41 o 
 -12   6   4      850.02      852.63     26.14 o 
 -11   6   4       16.10       -2.15     10.60 o 
 -10   6   4     2226.71     2220.08     42.11 o 
  -9   6   4       96.39       96.25     20.45 o 
  -8   6   4      475.98      445.86     17.12 o 
  -7   6   4       69.22       45.47     10.02 o 
  -6   6   4     1549.32     1555.52     30.69 o 
  -5   6   4      231.65      234.05     10.17 o 
  -4   6   4     1128.01     1103.72     18.61 o 
  -3   6   4     1334.57     1386.72     24.56 o 
  -2   6   4     3299.11     3075.48     43.01 o 
  -1   6   4     1087.15     1098.50     22.04 o 
   0   6   4     4818.30     4711.83     60.87 o 
   1   6   4     1661.13     1727.94     27.32 o 
   2   6   4     3315.28     3033.57     37.51 o 
   3   6   4       10.79        6.11      6.14 o 
   4   6   4     3229.19     3142.27     39.17 o 
   5   6   4       59.88       69.47      9.38 o 
   6   6   4     1864.23     1862.85     33.38 o 
   7   6   4      187.82      171.74     18.05 o 
   8   6   4     1275.36     1262.78     28.05 o 
   9   6   4        2.05        5.81      8.40 o 
  10   6   4      799.29      766.69     20.35 o 
  11   6   4      291.74      270.00     14.36 o 
  12   6   4      884.04      914.35     35.49 o 
  13   6   4        7.21       -0.64     14.03 o 
  14   6   4      474.06      478.63     23.35 o 
  15   6   4        2.00       24.15     16.91 o 
 -15   7   4       41.52       35.55     29.74 o 
 -14   7   4        2.31       11.16     14.64 o 
 -13   7   4      161.89      130.12     27.53 o 
 -12   7   4       80.15       84.10     15.01 o 
 -11   7   4      723.20      727.16     24.90 o 
 -10   7   4      586.00      566.18     30.61 o 
  -9   7   4      676.98      644.24     22.16 o 
  -8   7   4     3343.65     3329.96     54.70 o 
  -7   7   4      719.70      810.86     23.24 o 
  -6   7   4     1246.98     1328.26     37.38 o 
  -5   7   4     1134.88     1057.08     31.96 o 
  -4   7   4      158.28      201.25     26.88 o 
  -3   7   4     1964.78     1953.29     42.99 o 
  -2   7   4       58.93       50.26     13.19 o 
  -1   7   4     3584.53     3733.96     52.39 o 
   0   7   4      694.58      580.88     17.41 o 
   1   7   4     6114.37     5965.70     65.43 o 
   2   7   4      915.17      830.94     17.59 o 
   3   7   4     2017.47     1963.10     34.64 o 
   4   7   4      427.70      374.44     18.81 o 
   5   7   4     2825.52     2691.25     54.84 o 
   6   7   4       17.41       21.89     11.87 o 
   7   7   4     1178.13     1241.76     38.21 o 
   8   7   4      175.49      167.58     15.74 o 
   9   7   4      347.65      358.30     22.56 o 
  10   7   4      137.73      100.59     18.12 o 
  12   7   4        2.60       -1.87     12.97 o 
  13   7   4      260.74      240.77     22.28 o 
  14   7   4       12.79       19.59     17.82 o 
 -13   8   4      123.01      140.72     23.52 o 
 -12   8   4       38.95       36.70     19.01 o 
 -11   8   4      226.84      269.24     25.33 o 
 -10   8   4      272.40      279.75     22.76 o 
  -9   8   4      282.28      285.10     22.96 o 
  -8   8   4        7.73       10.60     14.54 o 
  -7   8   4        8.21       -4.63     18.40 o 
  -6   8   4      117.85      182.08     34.53 o 
  -5   8   4        0.72      -11.14     11.42 o 
  -4   8   4      426.30      410.80     22.23 o 
  -3   8   4      123.23      136.34     21.25 o 
  -2   8   4       66.04       79.39     27.58 o 
  -1   8   4        2.81        5.21      8.67 o 
   0   8   4     1039.53     1021.90     24.63 o 
   1   8   4      134.37      146.93     24.28 o 
   2   8   4       56.82       38.18     13.61 o 
   3   8   4        2.91       -0.61     14.55 o 
   4   8   4      966.76      939.27     38.08 o 
   5   8   4        2.77       -6.66     11.96 o 
   6   8   4      663.14      669.81     27.85 o 
   7   8   4       78.68       35.15     14.17 o 
   8   8   4      335.34      344.99     21.73 o 
   9   8   4       15.97       43.77     16.42 o 
  10   8   4      406.35      425.20     21.78 o 
  11   8   4      171.33      155.12     19.10 o 
  12   8   4      319.42      325.29     37.75 o 
 -11   9   4      659.51      597.44     31.08 o 
 -10   9   4        0.47      -10.22     17.56 o 
  -9   9   4      588.21      548.06     29.02 o 
  -8   9   4       71.83       78.48     18.10 o 
  -7   9   4      353.46      356.97     28.53 o 
  -6   9   4       14.33        2.04     15.38 o 
  -5   9   4      395.00      309.45     33.20 o 
  -4   9   4      377.33      356.78     22.08 o 
  -3   9   4       51.64       25.19     27.58 o 
  -2   9   4      230.80      261.53     35.15 o 
  -1   9   4       30.55       30.43     14.86 o 
   0   9   4      228.28      238.11     22.35 o 
   1   9   4      548.56      591.73     20.82 o 
   2   9   4      267.55      243.51     18.42 o 
   3   9   4        6.39        6.66     18.90 o 
   4   9   4       85.38       91.06     17.07 o 
   5   9   4      254.32      259.59     21.43 o 
   6   9   4       26.51       27.78     19.39 o 
   7   9   4       41.50       48.00     17.18 o 
   8   9   4       76.26       25.36     17.46 o 
   9   9   4       48.32       42.25     17.51 o 
  10   9   4        2.56       -2.33     18.73 o 
  -9  10   4        2.05      -19.07     19.07 o 
  -8  10   4      290.10      317.63     27.62 o 
  -7  10   4        0.35      -16.70     17.57 o 
  -6  10   4      205.92      285.39     35.48 o 
  -5  10   4       51.85       38.13     22.58 o 
  -4  10   4      388.85      405.97     25.90 o 
  -3  10   4      169.33      170.54     33.24 o 
  -2  10   4      662.76      582.60     43.66 o 
  -1  10   4       95.12       46.56     26.88 o 
   0  10   4     1018.82     1062.19     37.23 o 
   1  10   4        0.54      -20.92     20.92 o 
   2  10   4      756.84      798.86     30.50 o 
   3  10   4        4.37      -12.60     14.13 o 
   4  10   4      165.60      214.96     29.03 o 
   5  10   4       27.29       27.81     17.15 o 
   6  10   4       33.18       13.58     17.10 o 
   7  10   4       18.77       43.98     18.78 o 
   8  10   4      295.66      358.67     28.36 o 
  -4  11   4        2.70       -0.33     31.01 o 
  -3  11   4       34.81       62.96     21.71 o 
  -2  11   4        6.22       -2.42     19.38 o 
   1  11   4      113.92      151.83     33.58 o 
   2  11   4       28.78       30.93     29.85 o 
   3  11   4      117.53      200.62     37.38 o 
 -19   1   5       69.45       56.69     21.11 o 
 -18   1   5        2.19       13.75     17.51 o 
 -17   1   5      353.18      353.16     24.15 o 
 -16   1   5        2.95       12.07     15.05 o 
 -15   1   5      255.15      259.46     20.11 o 
 -14   1   5       98.33       91.37     15.27 o 
 -13   1   5     1434.44      542.16     32.75 o 
 -12   1   5      236.56      182.58     14.86 o 
 -11   1   5     1564.50     1537.40     29.34 o 
 -10   1   5     1223.28     1301.97     20.59 o 
  -9   1   5     3386.29     3283.10     38.60 o 
  -8   1   5     6054.53     6607.12     68.00 o 
  -7   1   5     7579.60     7387.15    138.09 o 
  -6   1   5     1366.75     1489.49     27.30 o 
  -5   1   5     9829.76     9935.26    172.60 o 
  -4   1   5     5655.18     6197.39     83.36 o 
  -3   1   5    10296.27    10455.50    123.96 o 
  -2   1   5      761.91      810.40     10.95 o 
  -1   1   5      969.45      934.24     11.87 o 
   0   1   5    11883.42    12745.98    162.10 o 
   1   1   5     7314.21     7236.29     61.72 o 
   2   1   5      290.89      320.62      6.48 o 
   3   1   5     4815.45     4610.89     42.58 o 
   4   1   5       38.51       20.61      4.35 o 
   5   1   5    13005.84    13712.91    103.74 o 
   6   1   5       11.99        0.92      3.04 o 
   7   1   5     7033.38     7108.18     57.71 o 
   8   1   5      469.77      404.47      8.50 o 
   9   1   5    12406.12    12544.87    108.90 o 
  10   1   5      987.20      992.80     19.30 o 
  11   1   5     6299.30     6499.70     75.01 o 
  12   1   5      879.97      864.88     22.39 o 
  13   1   5     1906.05     1820.63     57.85 o 
  14   1   5      383.15      434.05     24.17 o 
  15   1   5      896.30      826.37     33.18 o 
  16   1   5      605.88      623.94     30.91 o 
  17   1   5       11.03        5.15     22.95 o 
 -19   2   5      406.67      392.73     37.92 o 
 -18   2   5      921.59      911.97     60.45 o 
 -17   2   5      159.53      152.40     20.77 o 
 -14   2   5     1496.00     1439.83     40.33 o 
 -13   2   5     1213.13     1319.44     29.38 o 
 -12   2   5      743.10      718.27     20.29 o 
 -11   2   5     1773.25     1836.53     33.63 o 
 -10   2   5     1696.45     1672.63     30.63 o 
  -9   2   5     9247.88     9715.05    115.13 o 
  -8   2   5     6953.79     7376.69     75.24 o 
  -7   2   5     6245.18     6140.21     63.31 o 
  -6   2   5     1346.43     1337.86     18.56 o 
  -5   2   5     6240.03     6548.36     65.73 o 
  -4   2   5     2019.18     2146.28     25.23 o 
  -3   2   5    13086.60    13768.59    113.85 o 
  -2   2   5     1587.58     1770.79     20.01 o 
  -1   2   5     1049.01      919.58     22.62 o 
   0   2   5      959.12      974.99     15.85 o 
   1   2   5     3632.65     3693.33     37.76 o 
   2   2   5     1222.86     1316.76     18.43 o 
   3   2   5     1590.55     1761.36     21.78 o 
   4   2   5     3040.53     3448.10     38.05 o 
   5   2   5     1645.13     1695.78     20.01 o 
   6   2   5     3777.89     4103.13     35.81 o 
   7   2   5      997.44     1027.37     13.27 o 
   8   2   5     1325.08     1358.12     18.40 o 
   9   2   5       26.26       27.06      6.70 o 
  10   2   5      654.27      661.02     16.24 o 
  11   2   5      398.54      389.08     13.42 o 
  12   2   5      660.67      641.52     17.21 o 
  13   2   5        2.34        3.77     10.47 o 
  14   2   5      361.20      416.72     23.39 o 
  15   2   5       11.94       13.81     14.79 o 
  16   2   5      654.26      696.73     32.59 o 
  17   2   5       71.37       98.36     22.30 o 
 -18   3   5       51.50       65.51     20.13 o 
 -17   3   5        0.86       10.83     17.39 o 
 -16   3   5       35.54       46.38     16.11 o 
 -15   3   5        0.27        4.22     13.93 o 
 -14   3   5      230.70      226.97     20.86 o 
 -13   3   5      442.06      403.44     17.95 o 
 -12   3   5      144.40      120.19     20.49 o 
 -11   3   5     1729.42     1790.79     33.95 o 
 -10   3   5     1316.58     1159.55     25.46 o 
  -9   3   5     2485.98     2581.20     40.91 o 
  -8   3   5       29.82       36.21      7.03 o 
  -7   3   5      739.57      744.17     13.55 o 
  -6   3   5       34.55       27.42      4.49 o 
  -5   3   5     1218.88     1167.03     14.53 o 
  -4   3   5     2346.74     2749.72     27.46 o 
  -3   3   5       72.81       42.34      4.39 o 
  -2   3   5      151.08      163.38      9.80 o 
  -1   3   5      572.30      448.55     10.59 o 
   0   3   5      583.32      618.83     10.03 o 
   1   3   5       14.47       20.75      3.39 o 
   2   3   5      220.52      221.22      6.60 o 
   3   3   5      188.22      233.91      6.56 o 
   4   3   5      143.88      147.38      5.95 o 
   5   3   5        1.47        0.33      3.78 o 
   6   3   5      204.22      211.57      8.20 o 
   7   3   5     3216.55     3453.77     42.05 o 
   8   3   5      862.49      898.28     18.21 o 
   9   3   5      486.92      538.67     14.95 o 
  10   3   5       20.33       17.79      7.47 o 
  11   3   5     3309.36     3496.36     46.35 o 
  12   3   5      168.82      162.03     16.57 o 
  13   3   5      262.96      285.40     14.07 o 
  14   3   5       65.56       52.81     13.31 o 
  15   3   5      138.97      126.32     16.38 o 
  16   3   5        2.42       -0.53     17.80 o 
  17   3   5        0.93      -17.79     17.79 o 
 -18   4   5      711.54      774.33     38.45 o 
 -17   4   5      219.25      256.73     27.54 o 
 -16   4   5      554.80      551.59     29.17 o 
 -15   4   5        2.62      -12.28     12.28 o 
 -14   4   5      679.99      653.81     23.12 o 
 -13   4   5       20.15       21.85     10.86 o 
 -12   4   5        7.91       -4.94      9.88 o 
 -11   4   5      908.37      883.71     23.82 o 
 -10   4   5      234.66      261.64     13.83 o 
  -9   4   5      327.43      325.85     14.02 o 
  -8   4   5     1626.80     1595.23     32.96 o 
  -7   4   5       19.37       22.25      5.40 o 
  -6   4   5      849.34      765.45     14.36 o 
  -5   4   5     1788.48     1840.66     20.91 o 
  -4   4   5     1548.31     1530.50     18.42 o 
  -3   4   5    11267.52    12234.06    114.82 o 
  -2   4   5     5964.13     6136.62     70.90 o 
  -1   4   5     4819.27     4952.84     62.86 o 
   0   4   5     1335.47     1229.89     21.26 o 
   1   4   5     3704.77     3895.25     80.64 o 
   2   4   5     3724.02     3509.63     44.84 o 
   3   4   5     1264.05     1246.78     20.21 o 
   4   4   5     1246.42     1276.00     17.62 o 
   5   4   5     1808.86     1873.96     23.21 o 
   6   4   5     1625.16     1559.78     27.62 o 
   7   4   5      725.28      723.32     16.19 o 
   8   4   5     1195.04     1249.57     26.85 o 
   9   4   5      255.11      227.35     11.31 o 
  10   4   5     1053.87     1060.83     22.29 o 
  11   4   5        1.92        6.73      8.82 o 
  12   4   5        4.88       11.43      9.46 o 
  13   4   5       21.14       20.11      9.98 o 
  14   4   5      348.81      418.83     16.93 o 
  15   4   5      339.21      351.48     20.32 o 
  16   4   5       53.06       70.32     16.58 o 
 -17   5   5      112.22       89.64     22.62 o 
 -16   5   5       37.14       50.46     18.97 o 
 -15   5   5      575.75      559.33     25.37 o 
 -14   5   5      215.59      211.00     18.48 o 
 -13   5   5      261.77      279.92     17.59 o 
 -12   5   5      208.30      246.49     33.10 o 
 -11   5   5      453.54      442.99     18.20 o 
 -10   5   5       50.67       53.23     10.97 o 
  -9   5   5        8.78       11.38      8.41 o 
  -8   5   5      404.45      343.12     14.97 o 
  -7   5   5      512.91      492.26     19.66 o 
  -6   5   5      176.49      187.60      8.76 o 
  -5   5   5     3542.57     3576.37     36.33 o 
  -4   5   5      427.11      445.68      9.82 o 
  -3   5   5    10856.05    11152.05    146.59 o 
  -2   5   5     2009.90     1866.61     28.89 o 
  -1   5   5    14402.19    14347.75    155.76 o 
   0   5   5     1702.90     1776.58     28.66 o 
   1   5   5     7721.20     7535.36     75.89 o 
   2   5   5     2629.93     2552.42     31.74 o 
   3   5   5     4758.87     4710.55     51.68 o 
   4   5   5     1807.06     1890.51     26.33 o 
   5   5   5     2338.09     2443.08     29.19 o 
   6   5   5     1737.79     1747.68     27.41 o 
   7   5   5     1007.16     1121.61     21.62 o 
   8   5   5     1016.85     1050.81     24.44 o 
   9   5   5     1549.05     1657.04     28.89 o 
  10   5   5     2539.77     2529.65     45.50 o 
  11   5   5      219.34      236.02     13.57 o 
  12   5   5      792.66      810.49     21.73 o 
  13   5   5      651.77      663.34     20.44 o 
  14   5   5      484.51      501.56     22.34 o 
  15   5   5      239.62      206.73     24.81 o 
 -16   6   5      151.09      205.30     33.05 o 
 -15   6   5      572.81      484.68     23.30 o 
 -14   6   5       32.88        8.15     12.97 o 
 -13   6   5      707.24      673.09     24.62 o 
 -12   6   5      228.90      271.18     16.96 o 
 -11   6   5      514.21      495.11     19.90 o 
 -10   6   5       32.59       19.09     10.25 o 
  -9   6   5      222.85      227.95     14.79 o 
  -8   6   5      417.58      404.51     16.58 o 
  -7   6   5      146.36      117.64     17.57 o 
  -6   6   5      545.70      498.64     16.90 o 
  -5   6   5      582.02      502.54     16.12 o 
  -4   6   5     1668.07     1607.24     23.87 o 
  -3   6   5       11.27       14.81      7.27 o 
  -2   6   5      630.94      622.87     16.34 o 
  -1   6   5     5281.67     5207.92     66.02 o 
   0   6   5     1463.49     1378.51     26.05 o 
   1   6   5     1679.77     1707.23     24.98 o 
   2   6   5        0.23        3.26      5.74 o 
   3   6   5      192.97      210.30      9.63 o 
   4   6   5        8.31        6.32      8.72 o 
   5   6   5      122.35      136.02     14.34 o 
   6   6   5       28.23       13.86      7.66 o 
   7   6   5     1374.51     1261.06     29.20 o 
   8   6   5      190.43      214.46     15.41 o 
   9   6   5        2.52        2.80     10.27 o 
  10   6   5      219.49      243.38     18.48 o 
  11   6   5       96.15       94.02     14.68 o 
  12   6   5       67.37       45.45     14.04 o 
  13   6   5        9.65       -6.48     14.00 o 
  14   6   5        6.11        4.01     19.29 o 
 -15   7   5      144.76      179.29     21.35 o 
 -14   7   5        1.35       -0.90     14.69 o 
 -13   7   5      223.14      235.71     21.65 o 
 -12   7   5      462.96      458.82     21.63 o 
 -11   7   5      567.68      564.37     22.35 o 
 -10   7   5      995.55     1022.44     28.46 o 
  -9   7   5      554.77      509.85     20.02 o 
  -8   7   5     2625.97     2668.98     47.07 o 
  -7   7   5       16.18        9.92     10.46 o 
  -6   7   5     2619.92     2704.04     57.71 o 
  -5   7   5      915.62      895.24     29.56 o 
  -4   7   5     1026.16      962.38     31.05 o 
  -3   7   5      120.18      146.26     11.15 o 
  -2   7   5      465.90      479.14     15.49 o 
  -1   7   5        2.34       -6.86      6.86 o 
   0   7   5      280.20      246.30     12.79 o 
   1   7   5       65.18       44.92      9.22 o 
   2   7   5      459.08      467.34     16.79 o 
   3   7   5       14.89       -1.58      8.99 o 
   4   7   5        7.44        7.96     10.31 o 
   5   7   5       80.13       43.15     12.90 o 
   6   7   5       12.55       12.39     11.02 o 
   7   7   5      187.93      216.57     48.13 o 
   8   7   5       44.62       28.11     11.26 o 
   9   7   5      327.86      322.95     18.15 o 
  10   7   5       18.24       10.63     12.37 o 
  11   7   5      867.38      850.92     32.93 o 
  12   7   5        6.55      -13.61     13.61 o 
  13   7   5      503.89      476.28     24.06 o 
 -13   8   5      296.03      388.19     37.63 o 
 -12   8   5      512.68      526.10     29.36 o 
 -11   8   5      123.20      144.22     21.59 o 
 -10   8   5      551.59      576.99     28.42 o 
  -9   8   5      216.93      237.77     27.50 o 
  -8   8   5      703.18      852.00     58.72 o 
  -7   8   5       85.11       78.58     32.00 o 
  -6   8   5      560.85      649.47     27.88 o 
  -4   8   5     1093.65     1042.61     35.23 o 
  -3   8   5       43.69       59.90     13.81 o 
  -2   8   5      860.36      870.96     32.29 o 
  -1   8   5       68.06       53.09     10.43 o 
   0   8   5     2620.56     2492.87     41.76 o 
   1   8   5      139.51      140.23     18.29 o 
   2   8   5     4161.53     4107.12     59.87 o 
   3   8   5       72.57       82.62     14.32 o 
   4   8   5     2000.84     1927.79     46.12 o 
   5   8   5     1655.77     1589.03     71.49 o 
   6   8   5     3029.52     3016.79     63.11 o 
   7   8   5      269.34      273.80     21.77 o 
   8   8   5      118.84      113.33     17.73 o 
   9   8   5      739.71      721.50     31.12 o 
  10   8   5      297.96      331.70     24.92 o 
  11   8   5      282.14      340.61     29.02 o 
  12   8   5      523.18      285.79     55.24 o 
 -11   9   5      180.64      208.07     41.84 o 
 -10   9   5       19.32       33.19     18.90 o 
  -9   9   5      183.94      214.26     25.05 o 
  -8   9   5       51.23       62.80     19.38 o 
  -7   9   5      188.68      208.62     22.65 o 
  -6   9   5        5.28        1.90     19.06 o 
  -5   9   5      254.66      266.57     22.14 o 
  -4   9   5      111.03      138.09     30.72 o 
  -3   9   5      970.25      978.94     34.54 o 
  -2   9   5       11.63       25.95     36.80 o 
  -1   9   5     1596.65     1572.42     42.80 o 
   0   9   5       79.24       69.33     23.16 o 
   1   9   5     1552.83     1567.85     33.29 o 
   2   9   5       25.10       21.41     13.98 o 
   3   9   5      313.85      307.03     21.80 o 
   4   9   5      359.22      393.22     22.31 o 
   5   9   5      155.49      164.22     20.30 o 
   6   9   5      368.90      329.25     23.04 o 
   7   9   5       86.95      104.13     19.91 o 
   8   9   5      719.69      710.94     31.70 o 
   9   9   5       68.82       79.54     19.54 o 
  10   9   5       19.48       23.44     21.50 o 
  -9  10   5       20.26       21.19     21.44 o 
  -8  10   5      379.86      361.10     26.32 o 
  -7  10   5        0.29        6.62     18.83 o 
  -6  10   5      145.51      135.61     95.72 o 
  -5  10   5       42.48       33.71     18.17 o 
  -4  10   5      270.42      298.25     27.38 o 
  -3  10   5        2.10        2.00     18.18 o 
  -2  10   5      149.36      147.70     30.76 o 
  -1  10   5      110.88       18.11     25.97 o 
   0  10   5      262.56      192.77     33.74 o 
   1  10   5        1.79      -21.25     22.00 o 
   2  10   5      380.72      391.72     40.52 o 
   3  10   5       17.59       38.29     16.76 o 
   4  10   5      443.64      468.82     26.17 o 
   5  10   5      220.03      290.41     25.81 o 
   6  10   5      846.05      882.44     35.38 o 
   7  10   5       16.39       17.73     20.18 o 
  -4  11   5      435.38      388.11     28.55 o 
  -3  11   5      373.04      404.24     41.39 o 
  -2  11   5      783.39      803.64     36.76 o 
   1  11   5       34.10       23.82     26.55 o 
   2  11   5      154.51      179.29     35.89 o 
   3  11   5        3.99      -26.96     26.96 o 
 -19   0   6      393.51      412.58     39.86 o 
 -18   0   6        2.71       -1.65     23.73 o 
 -17   0   6     1393.26     1384.11     61.61 o 
 -16   0   6      367.54      479.89     36.06 o 
 -15   0   6     1302.79     1382.62     56.57 o 
 -14   0   6      396.04      466.08     32.33 o 
 -13   0   6     3431.60     3574.19     98.00 o 
 -12   0   6     1875.43     1277.92     48.96 o 
 -11   0   6     9832.55     9826.69    192.60 o 
 -10   0   6     1640.71     1509.49    115.28 o 
  -9   0   6    19810.36    20044.70    268.23 o 
  -8   0   6     1865.95     2118.39     38.77 o 
  -7   0   6     6186.53     6166.75     89.77 o 
  -6   0   6      565.29      725.51     17.80 o 
  -5   0   6     5011.24     5213.73     75.44 o 
  -4   0   6    16246.87    16967.39    223.63 o 
  -3   0   6      623.11      569.48     13.50 o 
  -2   0   6    10833.85    11238.29    357.13 o 
  -1   0   6    11280.49    11697.72    219.23 o 
   0   0   6    48428.45    43397.69   3816.99 o 
   1   0   6    24554.39    23555.69    793.08 o 
   2   0   6     2970.39     3080.65     37.36 o 
   3   0   6    17738.02    18938.48    198.58 o 
   4   0   6      968.05      890.22     15.67 o 
   5   0   6     8588.96     8924.69    107.82 o 
   6   0   6     1308.03     1262.74     22.48 o 
   7   0   6     2581.00     2639.64     69.89 o 
   8   0   6     1330.27     1327.93     23.28 o 
   9   0   6       29.80       26.16      7.22 o 
  10   0   6      507.65      468.00     14.39 o 
  11   0   6       99.28      122.64     21.67 o 
  12   0   6      962.25      984.84     44.24 o 
  13   0   6       72.53       51.60     20.26 o 
  14   0   6        2.43        4.47     20.10 o 
  15   0   6      691.58      693.50     43.33 o 
  16   0   6      115.51       81.21     28.37 o 
  17   0   6      464.45      529.02     43.50 o 
 -19   1   6      111.04       81.87     31.67 o 
 -18   1   6       68.20       37.96     18.97 o 
 -17   1   6       64.22       53.09     15.88 o 
 -16   1   6       35.38       26.54     15.09 o 
 -15   1   6        1.53       -5.68     12.21 o 
 -13   1   6      268.21      304.11     18.30 o 
 -12   1   6       74.48       90.09     10.91 o 
 -11   1   6     1368.72     1345.12     26.99 o 
 -10   1   6      517.63      528.79     12.70 o 
  -9   1   6       48.46       51.53      6.07 o 
  -8   1   6       46.26       36.65      5.55 o 
  -7   1   6      119.05      100.48      6.93 o 
  -6   1   6      106.04       87.87      6.40 o 
  -5   1   6     1193.24     1410.73     18.79 o 
  -4   1   6      666.49      796.20     12.36 o 
  -3   1   6     1750.06     1853.43     21.86 o 
  -2   1   6       20.43       11.87      2.61 o 
  -1   1   6     4690.33     5170.84     50.54 o 
   0   1   6      191.95      191.82      6.66 o 
   1   1   6    13847.35    14933.07    136.73 o 
   2   1   6     2855.14     2998.07     31.70 o 
   3   1   6     5443.75     5714.44     46.00 o 
   4   1   6     3171.05     3137.81     27.91 o 
   5   1   6     4053.77     4240.73     36.43 o 
   6   1   6     2523.75     2532.27     24.51 o 
   7   1   6     1015.52      949.97     13.06 o 
   8   1   6      898.37      861.58     12.85 o 
   9   1   6      172.73      172.97      8.47 o 
  10   1   6       59.80       55.56     10.91 o 
  11   1   6      219.46      208.27     16.95 o 
  12   1   6      351.29      403.25     28.97 o 
  13   1   6        0.48        0.59     12.63 o 
  14   1   6      693.55      779.57     31.15 o 
  15   1   6       41.37       51.23     17.19 o 
  16   1   6      771.42      848.52     35.46 o 
  17   1   6       32.13       30.40     20.14 o 
 -19   2   6       43.67       56.29     21.47 o 
 -18   2   6      187.49      108.54     87.41 o 
 -17   2   6      366.15      139.92     27.54 o 
 -16   2   6      102.06       73.22     17.65 o 
 -15   2   6        9.04       -1.01     13.09 o 
 -14   2   6        1.67      -11.63     11.63 o 
 -13   2   6      769.36      770.31     22.45 o 
 -12   2   6     1983.78     2012.36     36.95 o 
 -11   2   6      633.53      644.56     19.13 o 
 -10   2   6     2482.26     2436.39     39.37 o 
  -9   2   6     1526.75     1543.03     22.60 o 
  -8   2   6      263.68      309.43      9.25 o 
  -7   2   6      586.20      586.48     11.80 o 
  -6   2   6       63.32       70.09      8.23 o 
  -5   2   6      319.08      317.16      8.93 o 
  -4   2   6    14891.86    17157.60    184.48 o 
  -3   2   6     1921.99     1923.38     22.02 o 
  -2   2   6     2953.12     3384.29     42.20 o 
  -1   2   6     3547.27     3737.78     53.78 o 
   0   2   6     3649.77     3899.46     46.76 o 
   1   2   6     7628.74     7921.95     85.57 o 
   2   2   6     1028.53     1077.43     15.26 o 
   3   2   6     1372.71     1326.11     17.76 o 
   4   2   6      157.43      170.74      6.61 o 
   5   2   6     4679.22     4915.12     46.53 o 
   6   2   6      752.25      861.35     12.05 o 
   7   2   6      689.19      673.49     10.83 o 
   8   2   6     1491.05     1481.59     19.95 o 
   9   2   6      981.70      993.71     19.50 o 
  10   2   6      149.18      155.22     18.73 o 
  11   2   6        5.10       -0.92      7.72 o 
  12   2   6      205.79      174.70     12.60 o 
  13   2   6      156.47      157.49     18.94 o 
  14   2   6      306.67      334.30     22.48 o 
  15   2   6      135.30      152.19     21.37 o 
  16   2   6        0.70        4.09     17.69 o 
  17   2   6      184.91      214.88     32.42 o 
 -18   3   6     1503.97     1674.08     51.34 o 
 -17   3   6       39.46       19.47     17.06 o 
 -16   3   6      149.81      170.95     36.51 o 
 -15   3   6        1.45      -14.51     21.21 o 
 -14   3   6      923.49      929.24     26.32 o 
 -13   3   6       51.82       37.20     12.09 o 
 -12   3   6      254.89      201.53     13.80 o 
 -11   3   6       99.45      105.60     14.09 o 
 -10   3   6       42.32       30.37      9.39 o 
  -9   3   6     1203.33     1224.04     25.35 o 
  -8   3   6     4721.06     5021.20     54.86 o 
  -7   3   6     2322.03     2376.18     29.90 o 
  -6   3   6     2819.02     2845.33     33.86 o 
  -5   3   6     2324.39     2187.96     23.42 o 
  -4   3   6    37352.17    39898.17    321.64 o 
  -3   3   6     7450.44     7879.74     75.73 o 
  -2   3   6    13614.06    14324.36    171.69 o 
  -1   3   6     7366.13     8359.91    156.63 o 
   0   3   6     4367.84     4246.43     51.41 o 
   1   3   6      268.11      205.00      5.89 o 
   2   3   6     2371.41     2168.03     25.77 o 
   3   3   6      213.33      185.76      6.23 o 
   4   3   6     2226.43     2168.75     26.50 o 
   5   3   6      138.18       98.58      7.58 o 
   6   3   6     5134.26     5044.92     65.43 o 
   7   3   6     1076.32     1073.57     19.46 o 
   8   3   6     2686.36     2806.44     37.30 o 
   9   3   6     1207.45     1288.13     23.37 o 
  10   3   6     3531.74     3658.48     47.04 o 
  11   3   6     1471.74     1498.79     27.04 o 
  12   3   6      966.61     1024.39     22.70 o 
  13   3   6      436.62      437.49     16.33 o 
  14   3   6     1589.09     1650.10     36.24 o 
  15   3   6      319.11      302.71     24.23 o 
  16   3   6      662.88      655.00     32.38 o 
 -18   4   6        0.56        3.86     20.44 o 
 -17   4   6     1105.77     1133.18     42.13 o 
 -16   4   6       24.05        1.39     16.27 o 
 -15   4   6     1161.06     1150.72     31.19 o 
 -14   4   6       53.49       36.00     12.52 o 
 -13   4   6     3785.39     3818.29     78.65 o 
 -12   4   6        0.56       10.45     10.48 o 
 -11   4   6     4138.20     4143.27     61.74 o 
 -10   4   6      173.34      146.04     20.76 o 
  -9   4   6     2473.53     2509.38     41.56 o 
  -8   4   6       67.47       98.49     11.05 o 
  -7   4   6     4426.61     4418.17     49.89 o 
  -6   4   6      355.66      356.24      8.23 o 
  -5   4   6      784.83      665.22     11.08 o 
  -4   4   6       21.29       29.01      4.07 o 
  -3   4   6     3414.67     3302.00     36.35 o 
  -2   4   6        1.14        8.06      4.57 o 
  -1   4   6     3556.35     3650.34     46.68 o 
   0   4   6      243.88      228.55      8.96 o 
   1   4   6     3419.62     3350.43     37.40 o 
   2   4   6       11.91        4.08      3.97 o 
   3   4   6      936.18      888.85     15.26 o 
   4   4   6        0.15       -4.10      4.10 o 
   5   4   6      547.95      529.38     11.33 o 
   6   4   6       19.96       20.02      6.09 o 
   7   4   6      112.01      114.81     13.82 o 
   8   4   6       23.00       20.71      6.97 o 
   9   4   6      843.54      891.68     19.93 o 
  10   4   6      130.51      132.17     15.06 o 
  11   4   6      606.31      637.82     18.01 o 
  12   4   6        3.45       -9.23      9.23 o 
  13   4   6       36.95       37.38     11.00 o 
  14   4   6      109.48       81.67     21.98 o 
  15   4   6        8.32        2.74     13.83 o 
  16   4   6        5.17       -0.41     27.21 o 
 -17   5   6        0.42       -0.08     19.51 o 
 -16   5   6        5.81       -0.47     17.05 o 
 -15   5   6       45.58        8.61     13.56 o 
 -14   5   6      152.54      142.39     24.05 o 
 -13   5   6      192.03      155.77     36.35 o 
 -12   5   6       18.59        5.35     10.62 o 
 -11   5   6       16.61       15.16     10.59 o 
 -10   5   6       50.26       41.81     10.98 o 
  -9   5   6        0.22        7.38      8.99 o 
  -8   5   6     1177.16     1126.62     25.58 o 
  -7   5   6       22.80       19.39      7.76 o 
  -6   5   6      221.81      213.25      9.09 o 
  -5   5   6      112.73      126.47     10.27 o 
  -4   5   6     3927.51     3983.00     39.96 o 
  -3   5   6      115.05      116.12      9.73 o 
  -2   5   6     1089.40     1001.68     19.83 o 
  -1   5   6      212.57      236.29     10.48 o 
   0   5   6      155.87      190.47      8.66 o 
   1   5   6      377.92      324.13      9.48 o 
   2   5   6     1222.86     1209.43     19.12 o 
   3   5   6     1036.81      992.41     17.21 o 
   4   5   6      154.86      166.90      8.35 o 
   5   5   6      165.43      176.50      8.57 o 
   6   5   6      899.58      923.90     18.96 o 
   7   5   6      351.20      308.71     12.16 o 
   8   5   6       58.48       65.60     12.17 o 
   9   5   6       91.28       91.98     10.53 o 
  10   5   6        9.06        9.75      8.63 o 
  11   5   6        0.16       -7.13     11.07 o 
  12   5   6       33.29       12.08     12.27 o 
  13   5   6       79.24       35.28     13.60 o 
  14   5   6        6.29        7.95     14.71 o 
  15   5   6       14.06       11.55     21.42 o 
 -16   6   6       32.66       41.10     17.39 o 
 -15   6   6      667.83      637.35     25.72 o 
 -14   6   6       15.48       18.96     13.92 o 
 -13   6   6      834.70      833.17     27.02 o 
 -12   6   6        3.85        2.66     12.08 o 
 -11   6   6     2701.44     2607.19     47.59 o 
 -10   6   6        3.56        4.39     10.60 o 
  -9   6   6     1528.16     1513.47     32.26 o 
  -8   6   6       16.13        8.17      9.24 o 
  -7   6   6     2541.07     2608.46     43.61 o 
  -6   6   6      528.85      556.11     17.80 o 
  -5   6   6      760.48      780.43     20.04 o 
  -4   6   6     2291.56     2284.75     51.16 o 
  -3   6   6     1254.70     1232.31     27.06 o 
  -2   6   6      894.32      872.93     24.08 o 
  -1   6   6     2754.27     2816.36     41.77 o 
   0   6   6     1695.00     1710.66     48.98 o 
   1   6   6     3444.86     3397.57     48.44 o 
   2   6   6      177.19      167.63     25.77 o 
   3   6   6     1974.11     1969.01     33.80 o 
   4   6   6      225.82      243.93     12.85 o 
   5   6   6     1531.56     1587.16     38.74 o 
   6   6   6        8.80       -1.41     15.80 o 
   7   6   6     1018.16     1058.55     26.98 o 
   8   6   6       88.04       71.81     11.93 o 
   9   6   6      767.85      755.63     31.84 o 
  10   6   6       39.33       19.31     11.99 o 
  11   6   6      500.66      521.89     22.07 o 
  12   6   6       44.97       25.82     20.70 o 
  13   6   6      332.77      365.16     20.65 o 
  14   6   6       38.18       18.64     17.78 o 
 -15   7   6        0.80        7.50     19.72 o 
 -14   7   6       27.06       56.64     20.09 o 
 -13   7   6        9.75       -0.43     16.37 o 
 -12   7   6      282.11      343.63     33.58 o 
 -11   7   6       14.42       21.70     22.33 o 
 -10   7   6      165.13      189.83     21.50 o 
  -9   7   6       36.02        7.96     13.91 o 
  -8   7   6      978.35     1069.39     35.73 o 
  -7   7   6     1042.78     1019.28     33.57 o 
  -6   7   6     1623.16     1742.95     50.28 o 
  -5   7   6      488.28      493.30     23.43 o 
  -4   7   6      729.61      693.97     62.44 o 
  -3   7   6     2034.00     1991.58     33.43 o 
  -2   7   6      477.25      515.02     16.32 o 
  -1   7   6      253.27      264.20     14.62 o 
   0   7   6     1413.66     1339.09     27.54 o 
   1   7   6     2011.13     2007.90     35.53 o 
   2   7   6      311.80      321.40     14.58 o 
   3   7   6     1363.96     1342.76     28.09 o 
   4   7   6      557.38      516.35     22.26 o 
   5   7   6      179.33      161.91     16.88 o 
   6   7   6      773.12      815.24     29.35 o 
   7   7   6      265.14      266.56     37.63 o 
   8   7   6      429.13      425.57     23.10 o 
   9   7   6       60.08       48.48     18.14 o 
  10   7   6     1904.27     1924.13     48.81 o 
  11   7   6      217.36      267.08     27.21 o 
  12   7   6      698.34      735.54     27.04 o 
  13   7   6      124.26      123.93     19.62 o 
 -13   8   6      213.44      261.89     28.04 o 
 -12   8   6       14.42       12.72     17.85 o 
 -11   8   6       27.42       22.07     17.56 o 
 -10   8   6      246.08      253.78     22.67 o 
  -9   8   6       45.10       56.21     17.95 o 
  -8   8   6        0.02      -14.14     14.14 o 
  -7   8   6      103.23      102.49     29.94 o 
  -6   8   6      283.65      282.88     21.75 o 
  -5   8   6      141.93       93.34     68.02 o 
  -4   8   6       26.76        6.16     12.92 o 
  -3   8   6      514.56      508.49     23.12 o 
  -2   8   6       17.01       10.65     12.66 o 
  -1   8   6       41.21       47.00     10.57 o 
   0   8   6        2.64        0.38      9.38 o 
   1   8   6        1.15        1.72      8.84 o 
   2   8   6      241.96      255.92     15.00 o 
   3   8   6        1.55       -0.55     15.09 o 
   4   8   6      405.00      399.73     21.93 o 
   5   8   6       80.78       86.61     16.47 o 
   6   8   6      436.26      432.91     24.23 o 
   7   8   6      145.99      140.08     19.93 o 
   8   8   6      805.63      873.82     32.89 o 
   9   8   6        8.51       -0.53     14.68 o 
  10   8   6      159.14      160.51     30.35 o 
  11   8   6       58.31       36.23     16.90 o 
 -11   9   6       87.24       85.87     22.49 o 
 -10   9   6     1370.33     1393.24     45.70 o 
  -9   9   6        4.77      -15.45     16.68 o 
  -8   9   6     1100.76     1127.24     39.80 o 
  -7   9   6       24.89        9.92     17.13 o 
  -6   9   6     1820.62     1827.31     50.36 o 
  -5   9   6       81.93       90.77     33.37 o 
  -4   9   6     1121.60     1067.16     36.80 o 
  -3   9   6       27.24       36.55     24.06 o 
  -2   9   6      379.09      434.14     43.00 o 
  -1   9   6      159.92      142.15     33.78 o 
   0   9   6     1253.87     1293.82     29.98 o 
   1   9   6      102.96       99.85     14.02 o 
   2   9   6      333.09      360.59     36.59 o 
   3   9   6       76.24       75.87     15.36 o 
   4   9   6      602.44      707.11     43.37 o 
   5   9   6       39.61       11.79     15.08 o 
   6   9   6      107.30      104.74     18.24 o 
   7   9   6        0.57        9.00     15.99 o 
   8   9   6        3.83       34.09     18.34 o 
   9   9   6      237.62      255.10     41.64 o 
  -9  10   6      291.74      336.25     37.05 o 
  -8  10   6        6.25       24.96     19.86 o 
  -7  10   6      103.63      108.46     48.50 o 
  -6  10   6       11.00        4.16     29.40 o 
  -5  10   6      223.50      296.82     31.92 o 
  -4  10   6       34.57       52.79     18.73 o 
  -3  10   6      250.79      271.69     24.42 o 
  -2  10   6       11.19       -5.13     26.55 o 
  -1  10   6      302.66      324.34     24.55 o 
   0  10   6       70.47       53.26     24.97 o 
   1  10   6      135.88      183.01     32.17 o 
   2  10   6       94.95      113.22     27.00 o 
   3  10   6      458.23      445.15     25.09 o 
   4  10   6       86.00       87.72     22.12 o 
   5  10   6      103.03      131.14     32.13 o 
   6  10   6      310.89      342.41     27.88 o 
   7  10   6      356.82      331.77     49.00 o 
  -3  11   6        9.08       17.00     21.10 o 
  -2  11   6       76.96      103.91     24.58 o 
   1  11   6      280.12      390.66     43.75 o 
   2  11   6        0.53        7.94     27.79 o 
 -19   1   7        7.24        8.90     19.97 o 
 -18   1   7      504.99      456.98     51.56 o 
 -15   1   7      157.90       76.33     16.28 o 
 -14   1   7      363.47      380.33     22.45 o 
 -13   1   7        3.94        9.69     11.51 o 
 -12   1   7       53.76       51.97      9.63 o 
 -11   1   7      480.59      439.67     15.64 o 
 -10   1   7      678.97      653.73     16.11 o 
  -9   1   7       66.78       62.80     12.78 o 
  -8   1   7     1652.52     1642.64     23.16 o 
  -7   1   7       18.14       17.44      4.64 o 
  -6   1   7     1608.41     1664.35     22.20 o 
  -5   1   7      704.69      766.11     13.97 o 
  -4   1   7     5511.31     6025.82     60.71 o 
  -3   1   7      217.00      193.84      6.61 o 
  -2   1   7      563.04      570.56     12.58 o 
  -1   1   7      329.33      327.97      6.73 o 
   0   1   7       23.52       20.72      4.09 o 
   1   1   7    14751.63    16310.49    149.58 o 
   2   1   7      905.55      886.37     13.01 o 
   3   1   7     6163.17     6664.58     53.38 o 
   4   1   7     3079.73     3043.22     27.70 o 
   5   1   7     1292.20     1464.92     16.51 o 
   6   1   7     5663.07     5687.98     47.97 o 
   7   1   7        6.27        6.52      4.05 o 
   8   1   7     3751.78     3770.43     35.32 o 
   9   1   7      641.81      648.96     13.24 o 
  10   1   7      720.99      767.10     17.32 o 
  11   1   7     1628.06     1624.43     27.02 o 
  12   1   7      674.04      805.78     29.93 o 
  13   1   7      105.49      114.38     17.51 o 
  14   1   7     1364.93     1449.48     42.81 o 
  15   1   7      146.95      190.36     23.01 o 
  16   1   7      382.13      406.74     26.80 o 
  17   1   7       22.04       25.59     20.82 o 
 -19   2   7      986.75     1002.49     63.43 o 
 -18   2   7       43.10        6.50     18.16 o 
 -17   2   7     1286.69     1320.62     74.84 o 
 -16   2   7      123.09       68.82     17.08 o 
 -15   2   7     1697.11     1722.70     46.28 o 
 -14   2   7     1281.05     1289.02     79.68 o 
 -13   2   7     4037.26     4272.19     63.46 o 
 -12   2   7      325.91      309.43     14.74 o 
 -11   2   7     1663.73     1671.02     33.05 o 
 -10   2   7     1347.25     1401.47     27.74 o 
  -9   2   7     6345.37     6459.40     68.54 o 
  -8   2   7     4709.18     4820.41     52.86 o 
  -7   2   7     3344.33     3115.05     49.23 o 
  -6   2   7     3163.96     3044.18     40.28 o 
  -5   2   7     3283.39     3178.11     40.99 o 
  -4   2   7     5221.07     5359.79     63.02 o 
  -3   2   7     5233.57     5277.53     52.44 o 
  -2   2   7      750.51      566.29      9.20 o 
  -1   2   7       30.92       82.31      8.77 o 
   0   2   7      410.10      297.29      9.25 o 
   1   2   7    22207.27    23390.58    213.14 o 
   2   2   7     2178.64     2063.23     22.27 o 
   3   2   7     4977.70     4929.31     50.84 o 
   4   2   7     1779.54     1722.33     23.00 o 
   5   2   7     6811.94     7035.25     63.87 o 
   6   2   7     6681.91     6853.15     56.54 o 
   7   2   7     1109.51     1081.15     14.58 o 
   8   2   7     5481.04     5668.95     66.78 o 
   9   2   7      318.41      330.29     12.23 o 
  10   2   7     2589.51     2721.49     37.60 o 
  11   2   7     1021.16     1029.41     21.75 o 
  12   2   7      615.45      668.79     18.32 o 
  13   2   7      481.92      528.68     19.82 o 
  14   2   7      521.59      531.78     41.64 o 
  15   2   7      663.13      727.68     32.11 o 
  16   2   7       75.38      107.62     31.67 o 
 -18   3   7       28.60       24.76     19.07 o 
 -17   3   7      222.41      239.11     25.76 o 
 -16   3   7        0.83       -4.10     15.57 o 
 -15   3   7       31.45       35.87     15.37 o 
 -14   3   7       61.72       44.18     19.75 o 
 -13   3   7       79.57       79.94     12.61 o 
 -12   3   7       41.19       26.98     10.07 o 
 -11   3   7     1419.89     1431.34     29.83 o 
 -10   3   7       11.46       10.87      7.70 o 
  -9   3   7       46.03       46.73     14.25 o 
  -8   3   7      172.09      199.93      8.44 o 
  -7   3   7      308.61      347.87      9.90 o 
  -6   3   7        0.33        3.21      4.32 o 
  -5   3   7        4.65        4.82      3.40 o 
  -4   3   7      394.81      438.30      8.66 o 
  -3   3   7     2500.54     2797.56     31.06 o 
  -2   3   7      666.72      726.16     17.43 o 
  -1   3   7     3503.20     3895.59     48.47 o 
   0   3   7      136.51      153.80      7.57 o 
   1   3   7     2648.23     2735.62     36.81 o 
   2   3   7     1239.38     1221.34     17.17 o 
   3   3   7     1507.09     1477.38     18.52 o 
   4   3   7      233.12      268.97      7.78 o 
   5   3   7      542.12      563.59     12.23 o 
   6   3   7     1518.95     1488.34     22.62 o 
   7   3   7       82.29       81.28     11.10 o 
   8   3   7       19.68       23.54      6.87 o 
   9   3   7      122.37       97.28     16.90 o 
  10   3   7     1653.36     1659.54     28.26 o 
  11   3   7      393.53      387.93     15.96 o 
  12   3   7      206.59      216.59     13.64 o 
  13   3   7        6.45       19.60     11.04 o 
  14   3   7       83.80       67.34     13.87 o 
  15   3   7       13.51       31.78     26.46 o 
  16   3   7      253.63      325.80     27.20 o 
 -18   4   7      114.70      100.68     29.56 o 
 -17   4   7      273.03      326.71     29.66 o 
 -16   4   7      269.40      221.66     35.52 o 
 -15   4   7      926.69      938.94     28.34 o 
 -14   4   7      307.12      273.96     17.03 o 
 -13   4   7     1565.81     1623.87     35.39 o 
 -12   4   7        3.89       -0.38     10.13 o 
 -11   4   7      465.84      457.66     20.11 o 
 -10   4   7       73.76       75.21     16.05 o 
  -9   4   7      512.24      455.82     16.30 o 
  -8   4   7      398.39      351.14     14.08 o 
  -7   4   7     1275.39     1244.04     20.18 o 
  -6   4   7      140.65      184.96      6.91 o 
  -5   4   7       49.06       42.69      4.54 o 
  -4   4   7      289.43      268.87      7.54 o 
  -3   4   7       24.38       14.96      4.12 o 
  -2   4   7      716.47      797.01     16.55 o 
  -1   4   7      770.62      900.58     18.18 o 
   0   4   7     1263.42     1255.67     17.55 o 
   1   4   7      409.34      318.50      8.20 o 
   2   4   7      283.47      221.79      7.51 o 
   3   4   7     3362.41     3428.07     41.18 o 
   4   4   7      611.39      595.49     11.76 o 
   5   4   7     1776.74     1769.54     22.91 o 
   6   4   7      517.40      512.77     15.50 o 
   7   4   7     2075.12     2116.67     31.23 o 
   8   4   7      629.66      647.59     21.79 o 
   9   4   7      886.35      909.41     20.11 o 
  10   4   7      561.27      606.61     17.53 o 
  11   4   7     1601.52     1531.92     28.61 o 
  12   4   7       88.55       60.92     13.66 o 
  13   4   7      179.90      169.09     16.52 o 
  14   4   7      268.56      214.17     23.98 o 
  15   4   7      600.30      628.24     29.76 o 
 -17   5   7       38.63        7.82     20.47 o 
 -16   5   7     1089.41     1110.47     32.74 o 
 -15   5   7       12.64       -1.00     14.09 o 
 -14   5   7      239.12      240.70     23.83 o 
 -13   5   7      388.33      371.79     18.40 o 
 -12   5   7     1394.60     1370.19     32.21 o 
 -11   5   7      213.41      214.09     16.59 o 
 -10   5   7       22.23       10.98     10.08 o 
  -9   5   7       13.94       18.48      9.48 o 
  -8   5   7       31.40       32.61      9.12 o 
  -7   5   7      145.45      168.12     12.05 o 
  -6   5   7      566.14      594.36     13.89 o 
  -5   5   7      235.70      266.70      8.19 o 
  -4   5   7      506.08      507.96     10.70 o 
  -3   5   7        5.44        7.27      5.83 o 
  -2   5   7     7520.19     7896.19     91.81 o 
  -1   5   7      619.86      536.72     14.62 o 
   0   5   7     2859.40     2822.37     55.75 o 
   1   5   7      630.14      625.32     12.79 o 
   2   5   7     1480.63     1465.41     26.78 o 
   3   5   7       39.97       33.78     12.80 o 
   4   5   7     1289.26     1208.95     24.43 o 
   5   5   7       18.06       13.73      7.91 o 
   6   5   7      896.76      955.39     24.05 o 
   7   5   7      812.38      786.62     22.23 o 
   8   5   7     2157.35     2190.79     48.70 o 
   9   5   7        2.34        6.74     10.37 o 
  10   5   7     1560.36     1627.45     44.99 o 
  11   5   7        1.32        8.80     11.42 o 
  12   5   7      616.97      633.25     23.66 o 
  13   5   7      425.20      468.71     21.58 o 
  14   5   7      479.12      500.45     22.85 o 
  15   5   7      191.71      223.91     58.43 o 
 -16   6   7       81.56       86.11     19.63 o 
 -15   6   7      114.82       91.11     17.09 o 
 -14   6   7       41.07       49.92     15.52 o 
 -13   6   7      267.86      268.73     19.07 o 
 -12   6   7       41.55       25.07     12.65 o 
 -11   6   7     2009.09     1956.48     39.80 o 
 -10   6   7       42.70       17.83     11.02 o 
  -9   6   7      995.97      951.52     25.43 o 
  -8   6   7     1680.08     1527.36     52.57 o 
  -7   6   7     2990.05     2923.15     60.05 o 
  -6   6   7       24.37       30.57     12.15 o 
  -5   6   7      777.84      716.45     19.69 o 
  -4   6   7      866.51      941.96     19.94 o 
  -3   6   7     1553.38     1506.36     27.04 o 
  -2   6   7     3402.79     3635.18     59.50 o 
  -1   6   7     2677.92     2665.64     40.45 o 
   0   6   7     8563.18     8369.68     99.21 o 
   1   6   7       86.42       94.79     13.60 o 
   2   6   7      824.63      783.91     19.88 o 
   3   6   7        6.48       -6.74      7.74 o 
   4   6   7     3504.93     3405.49     55.63 o 
   5   6   7      743.26      738.95     26.28 o 
   6   6   7      160.48      196.38     18.12 o 
   7   6   7       45.87       42.34     10.93 o 
   8   6   7        5.77        4.20     10.60 o 
   9   6   7       38.66       17.14     11.13 o 
  10   6   7      174.35      217.05     19.54 o 
  11   6   7        9.35      -11.23     11.49 o 
  12   6   7       28.58       18.63     14.03 o 
  13   6   7       35.54       16.96     15.20 o 
  14   6   7       88.46       76.11     17.81 o 
 -15   7   7       67.98       80.49     40.94 o 
 -14   7   7      126.08      127.03     22.75 o 
 -13   7   7      172.90      161.03     28.28 o 
 -12   7   7      562.43      550.18     28.80 o 
 -11   7   7      227.60      204.84     21.85 o 
 -10   7   7     1581.61     1562.05     44.62 o 
  -9   7   7      261.95      232.37     22.28 o 
  -8   7   7     1960.22     1905.52     48.81 o 
  -7   7   7      380.66      384.92     22.33 o 
  -6   7   7     1947.56     1946.26     93.41 o 
  -5   7   7       22.68       32.95     12.73 o 
  -4   7   7     2803.17     2624.12     81.66 o 
  -3   7   7     1190.29     1187.86     30.05 o 
  -2   7   7     1066.02     1053.85     23.46 o 
  -1   7   7      363.32      338.59     14.33 o 
   0   7   7     1331.87     1387.37     28.40 o 
   1   7   7     2939.63     2901.63     45.60 o 
   2   7   7      256.84      267.91     14.11 o 
   3   7   7     2190.58     2141.47     37.95 o 
   4   7   7      238.36      240.60     19.68 o 
   5   7   7     1941.93     1997.07     46.57 o 
   6   7   7      692.93      730.52     28.15 o 
   7   7   7     1073.42     1172.84     36.02 o 
   8   7   7      162.49      182.83     37.92 o 
   9   7   7      343.94      384.74     20.53 o 
  10   7   7      145.92      151.14     18.22 o 
  11   7   7      440.54      468.09     29.11 o 
  12   7   7       85.71       62.89     15.83 o 
  13   7   7       82.22       72.77     34.40 o 
 -13   8   7      151.94      115.87     23.17 o 
 -12   8   7      243.88      262.65     27.57 o 
 -11   8   7      701.67      653.42     30.85 o 
 -10   8   7      288.80      283.72     24.64 o 
  -9   8   7     1728.33     1701.69     48.67 o 
  -8   8   7      611.87      611.17     28.82 o 
  -7   8   7     1677.47     1626.81     45.94 o 
  -6   8   7      733.51      710.18     29.68 o 
  -4   8   7      873.05      870.23     32.01 o 
  -3   8   7      340.19      352.99     20.53 o 
  -2   8   7       28.50       31.79     13.97 o 
  -1   8   7      285.35      280.17     17.21 o 
   0   8   7       51.81       31.94     10.37 o 
   1   8   7     1109.32     1120.65     26.87 o 
   2   8   7      189.65      188.27     26.85 o 
   3   8   7      497.80      484.87     22.81 o 
   4   8   7      298.50      301.31     19.49 o 
   5   8   7     1486.72     1408.46     42.30 o 
   6   8   7      847.57      808.22     31.01 o 
   7   8   7      904.08      912.80     33.67 o 
   8   8   7      597.33      595.77     48.96 o 
   9   8   7      609.88      593.98     28.91 o 
  10   8   7      495.88      464.23     26.97 o 
  11   8   7      848.41      918.59     37.52 o 
 -11   9   7       76.48       71.75     21.44 o 
 -10   9   7        0.84        8.35     18.37 o 
  -9   9   7       53.05       44.43     37.30 o 
  -8   9   7        5.55       15.36     17.65 o 
  -7   9   7       74.45       55.01     17.29 o 
  -6   9   7        8.39       10.38     19.97 o 
  -5   9   7       15.70       -3.91     38.45 o 
  -4   9   7       88.92       68.40     18.20 o 
  -3   9   7       81.27       73.85     26.46 o 
  -2   9   7       11.36       15.93     15.07 o 
  -1   9   7      117.47      105.29     41.22 o 
   0   9   7      481.01      464.72     19.38 o 
   1   9   7      221.98      249.66     23.73 o 
   2   9   7       72.16       83.63     15.47 o 
   3   9   7       16.00       16.21     14.25 o 
   4   9   7       79.32      119.23     24.89 o 
   5   9   7       20.46       21.75     21.63 o 
   6   9   7        4.79        4.53     15.65 o 
   7   9   7      221.11      230.11     67.61 o 
   8   9   7      216.30      225.67     24.56 o 
   9   9   7      143.17      183.60     24.71 o 
  -8  10   7      111.73      118.83     32.17 o 
  -7  10   7        1.35      -10.25     19.03 o 
  -6  10   7        9.31       19.71     18.73 o 
  -5  10   7        0.87       -1.19     18.48 o 
  -4  10   7       70.59       48.77     19.32 o 
  -3  10   7        3.86       -0.88     17.66 o 
  -2  10   7       23.93       13.98     27.04 o 
  -1  10   7      174.51      220.98     35.93 o 
   0  10   7        0.43       11.58     23.07 o 
   1  10   7      148.95      131.32     31.01 o 
   2  10   7       87.81      117.42     18.93 o 
   3  10   7      114.66      168.62     21.76 o 
   4  10   7        0.06       -7.36     16.44 o 
   5  10   7      110.94      140.39     31.59 o 
   6  10   7      103.49      101.63     23.44 o 
  -2  11   7     1103.88     1204.55     44.65 o 
 -19   0   8      416.85      399.51     40.19 o 
 -18   0   8      271.03      324.67     41.68 o 
 -17   0   8      105.96       37.13     22.08 o 
 -16   0   8      634.05      429.94     33.00 o 
 -15   0   8     2079.93       62.11     20.51 o 
 -14   0   8      254.51      221.38     23.98 o 
 -13   0   8      572.98      567.55     34.07 o 
 -12   0   8     1797.09     1929.58     63.18 o 
 -11   0   8     4289.16     4545.97     74.83 o 
 -10   0   8     5193.22     5393.78     84.35 o 
  -9   0   8     2976.18     2856.42     50.50 o 
  -8   0   8     2947.17     3002.63     51.21 o 
  -7   0   8     3315.50     3032.53     50.70 o 
  -6   0   8     4421.75     4291.99     65.98 o 
  -5   0   8     1135.78     1037.89     22.45 o 
  -4   0   8     1814.34     1576.58     29.03 o 
  -3   0   8     1334.18     1218.49     23.54 o 
  -2   0   8     4899.59     4700.12     68.39 o 
  -1   0   8     2372.38     2461.24     58.63 o 
   0   0   8     5127.46     5184.33    115.65 o 
   2   0   8    26118.24    26907.02    280.12 o 
   3   0   8    25020.52    27977.70    291.31 o 
   4   0   8     6449.38     6004.31     70.15 o 
   5   0   8     1211.70     1397.04     23.20 o 
   6   0   8    14147.09    14210.34    154.67 o 
   7   0   8     2054.33     2249.01     33.75 o 
   8   0   8     6398.64     6339.52     76.91 o 
   9   0   8      637.17      605.22     16.59 o 
  10   0   8     4141.34     4301.94     71.05 o 
  11   0   8     1232.14     1220.43     31.53 o 
  12   0   8     2523.23     2673.77     82.61 o 
  13   0   8       36.52       42.18     22.00 o 
  14   0   8      439.07      437.39     35.39 o 
  15   0   8      373.72      366.85     35.39 o 
  16   0   8      674.58      766.69     48.21 o 
 -18   1   8        9.02        6.25     16.46 o 
 -17   1   8      291.97      307.72     22.57 o 
 -16   1   8      179.85      181.22     21.13 o 
 -15   1   8     1473.96     1603.15     44.15 o 
 -14   1   8      430.25      418.29     22.67 o 
 -13   1   8      271.83      268.42     18.10 o 
 -12   1   8        0.37       -8.25      8.25 o 
 -11   1   8      261.11      255.68     15.13 o 
 -10   1   8      117.63      106.87     11.27 o 
  -9   1   8     1314.57     1361.04     21.42 o 
  -8   1   8        0.42        1.41      4.67 o 
  -7   1   8       76.16      128.33      6.64 o 
  -6   1   8       98.02       65.91      5.51 o 
  -5   1   8      370.97      428.80      9.66 o 
  -4   1   8      578.34      572.83     10.78 o 
  -3   1   8      157.10      165.75      5.89 o 
  -2   1   8      886.39      954.94     13.69 o 
  -1   1   8      202.40      231.24      7.45 o 
   0   1   8      586.91      665.81     16.36 o 
   1   1   8      843.14      932.84     13.81 o 
   2   1   8     3413.92     3862.25     40.69 o 
   3   1   8     1036.19     1194.67     14.05 o 
   4   1   8      956.86     1036.90     13.19 o 
   5   1   8      978.58     1086.27     14.00 o 
   6   1   8     1858.23     1956.92     21.19 o 
   7   1   8       13.15       12.47      4.43 o 
   8   1   8      156.52      153.83      8.84 o 
   9   1   8      105.29       99.52     15.06 o 
  10   1   8       39.91       24.28      7.44 o 
  11   1   8      968.27      980.85     20.66 o 
  12   1   8      356.40      365.68     16.40 o 
  13   1   8       44.59       51.50     15.90 o 
  14   1   8        0.56      -14.34     14.34 o 
  15   1   8       13.87       15.12     16.72 o 
  16   1   8      344.25      387.73     27.33 o 
 -18   2   8        3.14        1.14     18.18 o 
 -17   2   8       46.70       23.18     17.24 o 
 -16   2   8        1.53      -14.07     14.98 o 
 -15   2   8       18.57        4.33     17.08 o 
 -14   2   8       64.80       46.04     14.39 o 
 -13   2   8       59.41       67.22     15.07 o 
 -12   2   8     2388.82     2481.45     42.44 o 
 -11   2   8     2426.64     2403.13     40.28 o 
 -10   2   8     2620.11     2702.61     42.55 o 
  -9   2   8      103.93      100.57      7.69 o 
  -8   2   8     4093.41     4166.69     54.02 o 
  -7   2   8      453.70      507.35     13.08 o 
  -6   2   8     2514.43     2469.48     73.17 o 
  -5   2   8      628.97      684.22     12.69 o 
  -4   2   8      161.21      124.93      6.17 o 
  -3   2   8      488.89      553.28      9.97 o 
  -2   2   8       36.00       34.99      5.01 o 
  -1   2   8      456.63      489.47     13.98 o 
   0   2   8       87.31       67.83      6.12 o 
   1   2   8     1500.26     1743.30     21.44 o 
   2   2   8        4.09        0.41      3.41 o 
   3   2   8      515.81      538.92     10.73 o 
   4   2   8      686.61      888.40     15.32 o 
   5   2   8      440.85      457.80     10.07 o 
   6   2   8      288.34      230.20      7.28 o 
   7   2   8     1187.86     1194.63     15.97 o 
   8   2   8       16.68        6.32      5.41 o 
   9   2   8     2614.40     2650.82     36.38 o 
  10   2   8     2043.53     2109.79     32.09 o 
  11   2   8        9.33       -4.39      7.69 o 
  12   2   8     1348.88     1327.63     53.37 o 
  13   2   8      402.05      398.77     18.26 o 
  14   2   8      375.36      385.00     24.88 o 
  15   2   8       68.38       88.54     19.06 o 
  16   2   8      767.92      785.12     35.16 o 
 -18   3   8       48.10       21.47     18.36 o 
 -17   3   8     1056.08     1215.74     41.86 o 
 -16   3   8        6.85       15.66     15.82 o 
 -15   3   8      297.53      322.95     21.41 o 
 -14   3   8        2.83       -3.77     10.98 o 
 -13   3   8     1933.80     2007.34     38.83 o 
 -12   3   8      208.90      231.21     15.26 o 
 -11   3   8     1099.32     1094.30     25.86 o 
 -10   3   8        1.27        4.77      7.85 o 
  -9   3   8     4538.92     4601.16     91.14 o 
  -8   3   8     1857.93     2003.58     30.93 o 
  -7   3   8     3454.15     3609.40     42.25 o 
  -6   3   8     1445.75     1553.94     22.25 o 
  -5   3   8     1667.80     1575.47     19.12 o 
  -4   3   8      848.47      791.62     12.80 o 
  -3   3   8     9700.08    10752.57    102.11 o 
  -2   3   8       97.88      127.10      8.74 o 
  -1   3   8     3118.02     3292.04     42.95 o 
   0   3   8       51.38       37.32      9.10 o 
   1   3   8    10248.09    11179.32    123.40 o 
   2   3   8      162.12      158.73      6.11 o 
   3   3   8      627.79      602.66     10.93 o 
   4   3   8      348.41      364.07      8.85 o 
   5   3   8     3606.11     3662.42     42.08 o 
   6   3   8       52.51       28.13      5.29 o 
   7   3   8      681.31      643.04     15.29 o 
   8   3   8      270.09      247.16     11.07 o 
   9   3   8      380.29      379.92     13.30 o 
  10   3   8     2383.97     2294.63     34.79 o 
  11   3   8      931.15      965.84     21.88 o 
  12   3   8      889.14      917.44     23.39 o 
  13   3   8      294.58      354.35     21.54 o 
  14   3   8      760.46      846.94     31.82 o 
  15   3   8     1418.73     1585.89     71.04 o 
  16   3   8      369.42      409.27     41.84 o 
 -18   4   8       35.83       29.70     27.70 o 
 -17   4   8      232.61      268.72     36.92 o 
 -16   4   8      145.80      108.25     30.39 o 
 -15   4   8      306.17      327.13     18.65 o 
 -14   4   8      233.26      245.08     26.81 o 
 -13   4   8      646.81      651.39     23.04 o 
 -12   4   8     1686.77     1610.83     34.24 o 
 -11   4   8      893.13      888.39     24.13 o 
 -10   4   8      218.35      201.52     13.35 o 
  -9   4   8       30.24       19.22      8.75 o 
  -8   4   8     3719.37     3729.90     53.88 o 
  -7   4   8      222.58      210.94      9.02 o 
  -6   4   8     3900.66     3813.10     38.50 o 
  -5   4   8      190.93      163.72      6.70 o 
  -4   4   8    10772.06    10859.87     94.23 o 
  -3   4   8     1995.68     2025.65     30.47 o 
  -2   4   8    13460.23    13751.63    149.77 o 
  -1   4   8     3790.04     3911.51     50.75 o 
   0   4   8     7907.31     7859.76     91.14 o 
   1   4   8      925.08      839.41     13.65 o 
   2   4   8     3865.58     3808.38     42.41 o 
   3   4   8      144.01      134.22      7.19 o 
   4   4   8     1874.42     1893.64     23.75 o 
   5   4   8      210.72      177.93      8.07 o 
   6   4   8     1805.42     1819.96     31.39 o 
   7   4   8        1.57       -1.27      6.62 o 
   8   4   8     1833.43     1886.81     35.15 o 
   9   4   8       53.60       26.14     10.24 o 
  10   4   8     3401.80     3503.00     55.59 o 
  11   4   8       21.49        8.33     11.12 o 
  12   4   8     1005.06     1041.25     28.53 o 
  13   4   8        4.01       -0.93     12.30 o 
  14   4   8      907.93      930.20     35.01 o 
  15   4   8       33.98       15.14     25.18 o 
 -17   5   8        0.43       16.48     24.27 o 
 -16   5   8       73.14       67.33     34.66 o 
 -15   5   8        0.81        1.14     13.73 o 
 -14   5   8      226.34      223.53     18.72 o 
 -13   5   8      148.90      140.08     15.50 o 
 -12   5   8       66.87       53.58     15.84 o 
 -11   5   8      226.47      237.12     15.45 o 
 -10   5   8     1906.73     1808.92     35.78 o 
  -9   5   8     2599.17     2595.28     43.77 o 
  -8   5   8     1165.98     1199.00     26.49 o 
  -7   5   8      481.06      484.00     16.18 o 
  -6   5   8     1467.52     1516.48     20.22 o 
  -5   5   8      344.43      353.92      9.35 o 
  -4   5   8      128.45      143.75      9.59 o 
  -3   5   8     1619.13     1575.79     31.19 o 
  -2   5   8      327.60      362.44     17.49 o 
  -1   5   8      631.34      644.38     16.78 o 
   0   5   8       79.94       52.39      7.92 o 
   1   5   8     1213.83     1222.22     26.42 o 
   2   5   8      108.85      111.65     10.19 o 
   3   5   8      107.76       86.17      9.53 o 
   4   5   8      169.41      204.47     12.33 o 
   5   5   8      182.88      197.25     16.04 o 
   6   5   8        0.85        6.45      8.58 o 
   7   5   8      954.94      963.35     24.56 o 
   8   5   8      226.49      203.81     16.98 o 
   9   5   8      165.15      195.10     15.47 o 
  10   5   8      153.69      142.89     19.59 o 
  11   5   8      254.91      290.10     18.77 o 
  12   5   8        9.45      -12.63     12.63 o 
  13   5   8       97.35      106.98     16.65 o 
  14   5   8        1.70      -14.80     14.80 o 
 -16   6   8       98.36      128.40     24.76 o 
 -15   6   8       30.95       11.82     17.97 o 
 -14   6   8      509.81      526.97     28.18 o 
 -13   6   8        0.93       -1.84     20.10 o 
 -12   6   8     1743.95     1893.23     50.56 o 
 -11   6   8       76.50       95.74     18.01 o 
 -10   6   8     1359.84     1383.74     40.58 o 
  -9   6   8       60.02       37.55     14.64 o 
  -8   6   8     3466.90     3433.43     68.55 o 
  -7   6   8       90.50       82.25     15.41 o 
  -6   6   8     2320.11     2300.96     68.18 o 
  -5   6   8      149.24      161.49     19.29 o 
  -4   6   8     3677.16     3591.82     57.62 o 
  -3   6   8      514.82      500.99     15.22 o 
  -2   6   8     1751.43     1791.06     30.86 o 
  -1   6   8      160.45      164.32     12.34 o 
   0   6   8     2161.24     2208.82     36.34 o 
   1   6   8       45.17       31.31      8.40 o 
   2   6   8     1242.83     1351.83     27.54 o 
   3   6   8      335.45      323.86     13.95 o 
   4   6   8     1304.70     1351.90     35.44 o 
   5   6   8      895.43      909.92     58.43 o 
   6   6   8      687.90      726.13     26.67 o 
   7   6   8      750.16      724.10     22.82 o 
   8   6   8     1329.19     1390.12     32.95 o 
   9   6   8      587.23      532.52     25.32 o 
  10   6   8     1031.13     1114.66     30.53 o 
  11   6   8      350.84      336.94     19.39 o 
  12   6   8     1019.64     1000.86     39.34 o 
  13   6   8      151.91      100.64     18.37 o 
 -15   7   8      185.05      208.51     27.55 o 
 -14   7   8        8.95        0.51     39.57 o 
 -13   7   8      425.89      379.02     25.71 o 
 -12   7   8        6.45       14.10     19.81 o 
 -11   7   8      497.22      494.68     55.04 o 
 -10   7   8       17.21        7.94     14.10 o 
  -9   7   8      446.55      423.34     23.77 o 
  -8   7   8       21.12        6.69     13.76 o 
  -7   7   8     1486.28     1480.35     41.64 o 
  -6   7   8       11.98        4.29     12.33 o 
  -5   7   8     1167.64     1077.58     34.29 o 
  -4   7   8      104.66      139.16     12.93 o 
  -3   7   8       55.89       59.07     13.68 o 
  -2   7   8      258.55      213.81     17.09 o 
  -1   7   8       22.62       20.40      8.48 o 
   0   7   8      309.05      328.58     14.79 o 
   1   7   8        6.96       -3.73      8.45 o 
   2   7   8      216.84      250.40     14.11 o 
   3   7   8      949.41      987.31     24.88 o 
   4   7   8      112.89      133.04     16.56 o 
   5   7   8     1292.89     1253.03     36.24 o 
   6   7   8      801.51      830.13     30.00 o 
   7   7   8      782.63      806.80     30.46 o 
   8   7   8      525.11      507.13     39.94 o 
   9   7   8      440.46      429.31     24.80 o 
  10   7   8      325.45      333.64     21.96 o 
  11   7   8      449.22      401.39     26.40 o 
  12   7   8      402.03      419.11     22.96 o 
 -13   8   8       86.95       63.18     28.82 o 
 -12   8   8       84.10       89.33     21.43 o 
 -11   8   8        2.72        4.03     17.38 o 
 -10   8   8       12.52        8.67     16.89 o 
  -9   8   8       62.13       60.92     17.13 o 
  -8   8   8       17.87       28.38     18.81 o 
  -7   8   8       66.27       89.49     18.36 o 
  -6   8   8      154.48      136.30     19.55 o 
  -5   8   8      195.97      227.42     30.10 o 
  -4   8   8      729.26      720.99     34.94 o 
  -3   8   8      203.31      209.10     23.11 o 
  -2   8   8     1225.91     1244.57     27.67 o 
  -1   8   8      454.41      457.81     17.51 o 
   0   8   8      458.46      437.61     17.52 o 
   1   8   8       93.00      105.64     21.35 o 
   2   8   8       46.23       40.70     13.27 o 
   3   8   8      283.99      297.56     19.35 o 
   4   8   8       30.83       24.40     13.71 o 
   5   8   8      467.45      410.34     22.80 o 
   6   8   8        8.65       45.23     15.71 o 
   7   8   8      358.99      328.65     22.80 o 
   8   8   8       75.90       50.02     18.00 o 
   9   8   8       44.97       30.43     18.39 o 
  10   8   8        9.89       18.76     18.34 o 
  11   8   8       36.61       41.85     19.62 o 
 -11   9   8      296.31      327.08     29.81 o 
 -10   9   8       61.98       42.13     20.62 o 
  -9   9   8      192.44      266.43     26.96 o 
  -8   9   8      217.22      238.77     26.33 o 
  -7   9   8      554.82      583.56     29.23 o 
  -6   9   8      176.30      189.78     23.07 o 
  -5   9   8      981.28     1050.30     37.86 o 
  -4   9   8      266.99      233.88     32.33 o 
  -3   9   8      891.61      900.82     48.54 o 
  -2   9   8      543.07      545.28     26.19 o 
  -1   9   8     1590.49     1621.78     44.72 o 
   0   9   8      667.08      674.06     22.24 o 
   1   9   8     1613.82     1619.77     57.64 o 
   2   9   8      546.67      571.71     46.48 o 
   3   9   8     2617.51     2704.74     59.41 o 
   4   9   8      234.51      251.69     20.89 o 
   5   9   8     2492.17     2621.58     60.44 o 
   6   9   8      113.17      161.94     32.05 o 
   7   9   8      516.59      513.27     27.01 o 
   8   9   8        8.11       -4.39     15.91 o 
  -8  10   8       56.33       40.94     20.58 o 
  -7  10   8       78.05       57.21     40.27 o 
  -6  10   8       94.78       69.00     21.21 o 
  -5  10   8       22.36       10.04     26.05 o 
  -4  10   8      356.11      346.88     26.90 o 
  -3  10   8       37.48       19.84     18.43 o 
  -2  10   8      991.45     1076.31     57.31 o 
  -1  10   8      421.91      418.54     26.01 o 
   0  10   8      294.70      328.23     33.24 o 
   1  10   8      115.27      161.09     32.33 o 
   2  10   8      473.51      481.11     44.33 o 
   3  10   8       22.52       33.63     16.32 o 
   4  10   8      345.54      391.54     32.83 o 
   5  10   8        1.15      -17.20     17.20 o 
   6  10   8      234.21      186.15     36.30 o 
 -19   1   9      428.90      502.93     49.54 o 
 -18   1   9      137.57      148.89     23.09 o 
 -17   1   9      512.23      590.83     29.56 o 
 -16   1   9      989.34      943.12     34.70 o 
 -15   1   9      571.93      603.45     27.16 o 
 -14   1   9      149.31      160.85     26.55 o 
 -12   1   9     5831.71     5995.02    127.14 o 
 -11   1   9     1467.63     1496.54     29.33 o 
 -10   1   9     1629.52     1707.54     26.01 o 
  -9   1   9     1881.91     1871.48     26.89 o 
  -8   1   9     1835.78     1878.09     26.28 o 
  -7   1   9     2788.06     2800.60     34.18 o 
  -6   1   9      277.74      331.92      9.20 o 
  -5   1   9     1998.66     2117.06     26.66 o 
  -4   1   9     3344.03     4184.32     45.13 o 
  -3   1   9     7686.61     8231.06     81.23 o 
  -2   1   9     1249.93     1561.77     19.99 o 
  -1   1   9      796.33      786.86     15.64 o 
   0   1   9     1194.50     1267.42     25.60 o 
   1   1   9     7366.79     7944.72     89.83 o 
   2   1   9     2273.14     2342.88     32.42 o 
   3   1   9     1019.32      961.82     13.42 o 
   4   1   9      616.40      655.61     10.43 o 
   5   1   9       84.00       68.81      8.65 o 
   6   1   9     2353.79     2418.47     25.19 o 
   7   1   9     1225.62     1228.38     16.52 o 
   8   1   9      454.20      421.15      9.88 o 
   9   1   9      217.50      206.29      9.12 o 
  10   1   9      693.17      679.15     16.90 o 
  11   1   9       76.67      127.83     16.31 o 
  12   1   9       63.56       44.63     11.27 o 
  13   1   9       77.55      101.12     16.88 o 
  14   1   9       10.10       -4.40     15.21 o 
  15   1   9      780.18      918.44     54.50 o 
  16   1   9       16.55       34.53     20.72 o 
 -18   2   9      652.72      645.27     32.20 o 
 -17   2   9        6.58      -13.61     16.40 o 
 -16   2   9      379.90      319.32     38.58 o 
 -15   2   9      100.30       73.57     16.81 o 
 -14   2   9      292.43      288.90     20.11 o 
 -13   2   9       54.36       34.02     10.61 o 
 -12   2   9      699.45      683.61     20.51 o 
 -11   2   9      445.02      447.68     16.51 o 
 -10   2   9     1155.93     1184.45     30.67 o 
  -9   2   9      514.06      519.95     14.61 o 
  -8   2   9     5529.31     5885.82     65.83 o 
  -7   2   9      189.88      202.69      8.23 o 
  -6   2   9     3212.61     3165.56     37.40 o 
  -5   2   9      752.57      775.79     14.02 o 
  -4   2   9    31230.73    33425.11    308.10 o 
  -3   2   9     2394.90     2711.03     30.73 o 
  -2   2   9     7437.42     7214.56     82.42 o 
  -1   2   9      578.78      656.64     17.49 o 
   0   2   9    22869.27    23479.91    245.89 o 
   1   2   9      896.93     1057.00     19.65 o 
   2   2   9     7139.04     7042.27     70.07 o 
   3   2   9       11.98       10.00      3.83 o 
   4   2   9     5331.23     5376.63     57.82 o 
   5   2   9      177.70      146.47      7.02 o 
   6   2   9     5351.73     5362.78     55.83 o 
   7   2   9     1306.21     1335.29     17.54 o 
   8   2   9      461.01      472.41     11.70 o 
   9   2   9     2344.58     2430.93     34.87 o 
  10   2   9     1863.81     1965.67     31.32 o 
  11   2   9      691.89      723.19     18.88 o 
  12   2   9     1348.21     1389.93     30.95 o 
  13   2   9      788.48      817.75     24.54 o 
  14   2   9     1397.13     1494.00     45.07 o 
  15   2   9      119.16      209.02     35.81 o 
  16   2   9      909.81     1038.91     40.12 o 
 -18   3   9       98.50       70.75     21.17 o 
 -17   3   9      147.95      143.48     22.03 o 
 -16   3   9       14.05        2.36     16.26 o 
 -15   3   9        4.35      -11.42     14.29 o 
 -14   3   9      387.17      358.47     17.94 o 
 -13   3   9        4.19       -2.69     10.24 o 
 -12   3   9      165.12      180.67     21.99 o 
 -11   3   9      180.09      160.48     16.77 o 
 -10   3   9      451.85      428.34     17.18 o 
  -9   3   9       21.78       20.46      8.28 o 
  -8   3   9     2683.61     2637.28     34.16 o 
  -7   3   9       52.20       56.21     11.07 o 
  -6   3   9       80.05       71.14     11.04 o 
  -5   3   9       81.22      112.51      6.41 o 
  -4   3   9      712.01      757.18     12.91 o 
  -3   3   9       40.85       40.78      4.36 o 
  -2   3   9        4.29        0.54      4.30 o 
  -1   3   9      330.00      394.35     14.26 o 
   0   3   9     1920.45     2185.89     36.71 o 
   1   3   9        3.13        7.46      5.50 o 
   2   3   9      231.33      238.61      7.29 o 
   3   3   9      103.59       94.56      6.18 o 
   4   3   9       24.34       13.00      4.58 o 
   5   3   9        0.06        2.36      4.58 o 
   6   3   9      880.53      881.80     17.30 o 
   7   3   9       68.06       66.71      8.61 o 
   8   3   9     3340.10     3384.38     43.67 o 
   9   3   9        8.96        0.01      7.45 o 
  10   3   9      321.32      303.08     13.30 o 
  11   3   9        1.79        1.13      8.95 o 
  12   3   9       37.75       37.62     11.66 o 
  13   3   9       24.31        2.54     15.62 o 
  14   3   9       95.65       93.05     19.41 o 
  15   3   9        5.60      -10.25     26.30 o 
 -17   4   9      150.02      158.91     23.57 o 
 -16   4   9       72.49       46.88     18.06 o 
 -15   4   9       27.66       24.14     13.35 o 
 -14   4   9     1282.92     1213.27     31.95 o 
 -13   4   9      143.27      141.43     15.99 o 
 -12   4   9     3626.52     3665.84     58.27 o 
 -11   4   9      528.95      515.68     19.15 o 
 -10   4   9     7796.54     7915.52    119.77 o 
  -9   4   9      474.10      445.48     16.29 o 
  -8   4   9     2714.18     2697.72     42.79 o 
  -7   4   9       67.91       60.31      7.09 o 
  -6   4   9     2996.29     2968.02     31.97 o 
  -5   4   9     2054.23     2066.22     30.12 o 
  -4   4   9      371.96      337.16     12.22 o 
  -3   4   9     1434.90     1543.46     31.44 o 
  -2   4   9     1043.25      953.53     19.77 o 
  -1   4   9     1012.47     1038.33     20.95 o 
   0   4   9      104.72      123.40      9.54 o 
   1   4   9       41.60       28.00      6.91 o 
   2   4   9      806.56      750.32     19.92 o 
   3   4   9       20.17       19.11      6.66 o 
   4   4   9     1218.78     1099.92     28.88 o 
   5   4   9      149.80      154.31     10.48 o 
   6   4   9     1880.58     1737.23     65.54 o 
   7   4   9      214.17      220.04     13.52 o 
   8   4   9       72.59       41.76     14.07 o 
   9   4   9        1.29        8.01     10.00 o 
  10   4   9      725.55      677.05     22.58 o 
  11   4   9      103.48      100.92     14.08 o 
  12   4   9      356.64      396.54     19.67 o 
  13   4   9      134.80      129.90     16.85 o 
  14   4   9      439.64      410.20     25.79 o 
  15   4   9       93.76      156.17     24.34 o 
 -17   5   9      657.77      692.74     34.50 o 
 -16   5   9        3.98       -6.75     14.59 o 
 -15   5   9      892.85      879.80     28.60 o 
 -14   5   9      465.54      432.71     20.72 o 
 -13   5   9     2871.94     2925.20     54.59 o 
 -12   5   9      233.87      245.98     22.21 o 
 -11   5   9     3296.27     3354.36     54.81 o 
 -10   5   9     1754.48     1647.43     33.72 o 
  -9   5   9     1720.76     1728.84     43.88 o 
  -8   5   9      671.40      664.03     26.10 o 
  -7   5   9     3090.41     3142.49     61.90 o 
  -6   5   9       69.21       47.29      9.39 o 
  -5   5   9      514.53      476.85     12.50 o 
  -4   5   9      729.46      631.19     20.55 o 
  -3   5   9      988.72      956.84     23.63 o 
  -2   5   9      516.42      482.95     14.72 o 
  -1   5   9     1633.16     1555.61     27.90 o 
   0   5   9     5112.47     4980.77     90.35 o 
   1   5   9      112.67       97.62     15.60 o 
   2   5   9      841.72      880.78     20.92 o 
   3   5   9      391.41      396.07     14.57 o 
   4   5   9      150.33      141.13     20.58 o 
   5   5   9       45.50       12.25     10.77 o 
   6   5   9      422.25      421.48     17.55 o 
   7   5   9      239.66      246.53     15.84 o 
   8   5   9      595.80      561.50     24.41 o 
   9   5   9     1359.82     1296.06     57.20 o 
  10   5   9      323.78      289.91     21.25 o 
  11   5   9      374.62      343.79     18.84 o 
  12   5   9        0.78       -7.49     13.13 o 
  13   5   9      440.82      472.89     22.65 o 
  14   5   9       72.90       85.46     17.78 o 
 -16   6   9      481.97      503.86     49.74 o 
 -15   6   9      270.02      281.42     30.97 o 
 -14   6   9      515.07      516.93     28.18 o 
 -13   6   9      764.31      758.46     32.22 o 
 -12   6   9      400.16      423.29     39.53 o 
 -11   6   9      246.37      271.82     22.25 o 
 -10   6   9       55.44       54.07     15.89 o 
  -9   6   9       18.98       25.07     14.07 o 
  -8   6   9       96.97       87.21     16.91 o 
  -7   6   9     1142.15     1094.73     34.07 o 
  -6   6   9     1155.52     1124.22     33.92 o 
  -5   6   9      157.44      158.47     12.45 o 
  -4   6   9      103.48      124.83     11.87 o 
  -3   6   9     2347.47     2261.34     48.26 o 
  -2   6   9     2637.17     2707.43     41.57 o 
  -1   6   9        8.57        5.87      7.59 o 
   0   6   9      317.90      295.88     13.52 o 
   1   6   9        0.45        4.29      7.87 o 
   2   6   9     2017.48     2074.26     47.90 o 
   3   6   9      100.00      116.42     12.91 o 
   4   6   9     1422.98     1427.60     40.19 o 
   5   6   9      311.75      249.77     17.20 o 
   6   6   9      419.75      481.38     26.59 o 
   7   6   9       31.59       24.92     12.77 o 
   8   6   9     2043.05     1987.42     40.68 o 
   9   6   9       41.66       11.93     11.83 o 
  10   6   9      676.87      677.78     24.94 o 
  11   6   9        2.41        4.34     13.62 o 
  12   6   9      204.17      186.46     26.25 o 
  13   6   9       92.92       79.48     17.05 o 
 -14   7   9       34.41       34.02     19.83 o 
 -13   7   9      127.52      133.36     22.42 o 
 -12   7   9      112.14      107.62     20.92 o 
 -11   7   9       14.76        3.05     15.83 o 
 -10   7   9        5.09       -1.33     15.31 o 
  -9   7   9      354.45      285.86     27.00 o 
  -8   7   9        6.35       20.92     14.86 o 
  -7   7   9      512.06      508.21     25.05 o 
  -6   7   9      502.16      441.17     23.43 o 
  -5   7   9      832.62      875.38     31.28 o 
  -4   7   9      575.79      551.81     23.14 o 
  -3   7   9     2168.80     2149.20     36.58 o 
  -2   7   9       44.84       40.87      9.31 o 
  -1   7   9     1215.38     1190.74     26.19 o 
   0   7   9       26.17       14.33      8.85 o 
   1   7   9     3382.14     3397.18     89.36 o 
   2   7   9      422.13      390.10     16.43 o 
   3   7   9     1184.70     1153.32     33.39 o 
   4   7   9      164.01      178.38     18.24 o 
   5   7   9     1203.73     1280.81     40.73 o 
   6   7   9      985.49      966.78     32.92 o 
   7   7   9     1066.51     1124.40     36.54 o 
   8   7   9      676.61      648.33     38.62 o 
   9   7   9      650.41      667.16     30.18 o 
  10   7   9      251.95      280.26     21.84 o 
  11   7   9      202.55      196.77     28.68 o 
  12   7   9      312.60      336.78     22.63 o 
 -13   8   9        0.97       20.56     20.60 o 
 -12   8   9      308.95      343.02     27.50 o 
 -11   8   9       78.34       81.68     19.84 o 
 -10   8   9      520.06      532.58     29.27 o 
  -9   8   9      325.61      292.66     22.63 o 
  -8   8   9     1828.83     1737.64     49.18 o 
  -7   8   9      931.32      912.66     34.84 o 
  -6   8   9     1518.90     1447.71     42.86 o 
  -4   8   9      637.69      663.80     29.08 o 
  -3   8   9      849.34      776.36     29.06 o 
  -2   8   9      333.83      383.97     18.03 o 
  -1   8   9       64.97       62.83     12.23 o 
   0   8   9      118.83      135.29     14.41 o 
   1   8   9        9.80       -7.98      9.75 o 
   2   8   9     1209.70     1210.65     35.21 o 
   3   8   9        1.78       -4.21     13.09 o 
   4   8   9      762.41      782.16     29.53 o 
   5   8   9      125.84      177.52     20.36 o 
   6   8   9     1100.32     1219.44     79.72 o 
   7   8   9      206.69      223.89     30.39 o 
   8   8   9      473.93      529.10     28.16 o 
   9   8   9      233.72      260.39     26.71 o 
  10   8   9      499.43      547.99     43.33 o 
 -11   9   9      209.25      230.08     28.19 o 
 -10   9   9        6.73      -18.72     18.72 o 
  -9   9   9      125.11      145.40     39.24 o 
  -8   9   9      101.41       76.57     25.72 o 
  -7   9   9      172.54      178.59     35.19 o 
  -6   9   9       36.65       27.04     17.37 o 
  -5   9   9       46.80       42.30     17.48 o 
  -4   9   9      281.07      335.89     23.32 o 
  -3   9   9       77.37       23.24     25.39 o 
  -2   9   9      143.48      166.95     33.74 o 
  -1   9   9       47.17       16.33     16.21 o 
   0   9   9       12.62        3.08     11.09 o 
   1   9   9       18.52       31.85     13.69 o 
   2   9   9       80.30       97.33     17.74 o 
   3   9   9       21.62       15.17     14.86 o 
   4   9   9       14.70       19.53     16.21 o 
   5   9   9       45.51       32.53     16.43 o 
   6   9   9        5.31        1.03     16.31 o 
   7   9   9       94.74      110.53     22.71 o 
   8   9   9      195.16      198.46     25.60 o 
  -7  10   9       48.69       42.64     21.72 o 
  -6  10   9       29.70       12.60     25.26 o 
  -5  10   9       73.34       44.93     20.45 o 
  -4  10   9       21.72       21.34     23.28 o 
  -3  10   9        7.65        3.75     18.08 o 
  -2  10   9       90.59       49.37     29.69 o 
  -1  10   9       31.44       42.72     20.30 o 
   0  10   9       66.97       70.62     27.87 o 
   1  10   9       46.75       73.10     27.79 o 
   2  10   9        1.54        9.02     16.07 o 
   3  10   9       39.47       48.21     33.12 o 
   4  10   9       60.03       70.20     22.00 o 
   5  10   9       64.43       50.53     20.17 o 
 -19   0  10      157.81       19.10     25.14 o 
 -18   0  10       13.83        4.38     23.65 o 
 -17   0  10     2160.31     2142.20     78.81 o 
 -16   0  10      385.53      357.75     32.91 o 
 -15   0  10      333.77      361.88     31.76 o 
 -14   0  10      550.34      482.29     33.58 o 
 -13   0  10     1145.22     1102.03     47.88 o 
 -12   0  10        2.27       -8.02     14.64 o 
 -11   0  10      783.34      733.28     30.52 o 
 -10   0  10     2243.48     2196.60     43.77 o 
  -9   0  10      603.44      599.04     19.92 o 
  -8   0  10      849.14      744.62     21.46 o 
  -7   0  10      595.72      570.19     18.05 o 
  -6   0  10     6570.89     6870.72    100.31 o 
  -5   0  10       78.34       26.31      6.61 o 
  -4   0  10     1511.59     1531.62     29.87 o 
  -3   0  10     1693.39     1629.88     30.63 o 
  -2   0  10     8987.34     9562.56    188.80 o 
  -1   0  10      351.52      365.44     19.43 o 
   0   0  10      129.03       49.76      7.28 o 
   2   0  10    15646.05    16262.19    174.36 o 
   3   0  10     3127.94     3390.04     50.46 o 
   4   0  10     3389.78     3324.96     44.34 o 
   5   0  10     7560.16     8167.33     94.51 o 
   6   0  10     8150.26     8293.91     96.55 o 
   7   0  10     5687.01     5952.34     73.74 o 
   8   0  10     4233.44     4482.50     59.43 o 
   9   0  10     2638.45     2787.75     43.93 o 
  10   0  10       20.03       -7.17     10.65 o 
  11   0  10     2727.10     2801.63     83.86 o 
  12   0  10      871.69      947.38     46.15 o 
  13   0  10      290.11      313.51     31.59 o 
  14   0  10      129.88      164.32     30.43 o 
  15   0  10      263.05      314.42     34.65 o 
 -19   1  10      292.36      358.34     29.75 o 
 -18   1  10      583.02      612.67     31.35 o 
 -17   1  10      142.20      165.73     22.57 o 
 -15   1  10        1.03        4.61     13.30 o 
 -14   1  10     1785.69     1799.03     45.70 o 
 -13   1  10      119.22       80.60     21.91 o 
 -12   1  10      457.38      439.33     16.65 o 
 -11   1  10      121.72      105.69     11.03 o 
 -10   1  10      564.29      580.87     14.43 o 
  -9   1  10      353.58      347.95     11.09 o 
  -8   1  10     1218.80     1219.86     20.16 o 
  -7   1  10      350.14      340.64      9.95 o 
  -6   1  10      754.50      668.75     13.33 o 
  -5   1  10      818.29      921.92     15.56 o 
  -4   1  10     5038.05     5240.02     55.27 o 
  -3   1  10      120.08      137.18      6.29 o 
  -2   1  10     1814.09     1707.08     21.94 o 
  -1   1  10       68.62       75.43      6.78 o 
   0   1  10     9305.05     9594.64    158.12 o 
   1   1  10     1167.67     1399.87     23.73 o 
   2   1  10     2507.01     2431.86     91.62 o 
   3   1  10      488.68      542.57     10.52 o 
   4   1  10     4256.78     4572.83     40.63 o 
   5   1  10       28.06       37.01      5.66 o 
   6   1  10      125.96      138.77      6.83 o 
   7   1  10        0.91       -2.77      4.77 o 
   8   1  10      698.87      695.42     12.92 o 
   9   1  10     1115.23     1121.94     18.70 o 
  10   1  10        2.29       -3.40      7.63 o 
  11   1  10       62.40       46.76     10.55 o 
  12   1  10        1.60       -7.30      9.94 o 
  13   1  10        0.65       -7.64     14.82 o 
  14   1  10        2.93       -5.30     15.70 o 
  15   1  10       89.44      118.40     22.31 o 
 -18   2  10       29.80      -13.90     17.69 o 
 -17   2  10      168.42      151.09     21.81 o 
 -16   2  10      190.98      162.94     21.93 o 
 -15   2  10      348.78      368.27     22.78 o 
 -14   2  10      335.25      286.15     20.20 o 
 -13   2  10       37.14       19.84     10.91 o 
 -12   2  10       51.72        8.85      9.61 o 
 -11   2  10     1347.66     1230.30     32.86 o 
 -10   2  10       86.78      102.21     14.89 o 
  -9   2  10      637.76      543.01     13.84 o 
  -8   2  10      493.42      468.71     12.43 o 
  -7   2  10     5965.58     6063.05     64.97 o 
  -6   2  10      139.64      137.50      7.55 o 
  -5   2  10     1858.08     1829.10     24.72 o 
  -4   2  10      438.68      400.62     10.64 o 
  -3   2  10     7598.40     7731.00     76.15 o 
  -2   2  10      376.52      438.43     12.47 o 
  -1   2  10     3349.27     3533.49     55.72 o 
   0   2  10     1391.91     1603.73     26.46 o 
   1   2  10     6190.11     6685.35     78.94 o 
   2   2  10      477.82      586.87     11.49 o 
   3   2  10      406.93      372.32     11.29 o 
   4   2  10      192.59      234.51      9.98 o 
   5   2  10      156.56      176.62      7.41 o 
   6   2  10      276.80      227.99      8.75 o 
   7   2  10      632.42      596.03     11.74 o 
   8   2  10      481.24      419.87     13.27 o 
   9   2  10        9.28       -0.22      7.80 o 
  10   2  10      277.64      253.61     12.68 o 
  11   2  10     1249.95     1271.54     31.02 o 
  12   2  10       51.25       46.78     18.34 o 
  13   2  10       70.96       69.16     14.06 o 
  14   2  10      269.50      286.88     38.79 o 
  15   2  10      421.28      432.43     41.10 o 
 -18   3  10      249.77      267.87     44.49 o 
 -17   3  10       85.44       75.62     28.28 o 
 -16   3  10     1078.71     1028.07     43.71 o 
 -15   3  10       54.08       67.93     16.99 o 
 -14   3  10     1438.74     1421.42     33.23 o 
 -13   3  10      160.43      197.72     42.06 o 
 -12   3  10     3266.16     3284.36     52.82 o 
 -11   3  10       50.57       31.60      9.83 o 
 -10   3  10     2164.14     2102.80     44.78 o 
  -9   3  10       34.41       23.67     13.80 o 
  -8   3  10     3956.42     3999.39     53.66 o 
  -7   3  10      325.71      331.29     11.76 o 
  -6   3  10     2803.18     2641.96     37.94 o 
  -5   3  10        3.10        4.14      3.92 o 
  -4   3  10      543.64      466.05      9.41 o 
  -3   3  10       29.36       52.32      7.63 o 
  -2   3  10     1230.75      977.38     23.29 o 
  -1   3  10     1106.25     1184.71     30.47 o 
   0   3  10     5727.94     5751.23     70.25 o 
   1   3  10     6210.90     6393.03     81.04 o 
   2   3  10     7070.84     7162.48     85.18 o 
   3   3  10     1307.12     1291.30     24.66 o 
   4   3  10     3218.46     3264.68     35.31 o 
   5   3  10      841.04      836.65     17.31 o 
   6   3  10     3470.75     3417.32     50.42 o 
   7   3  10     1436.58     1348.70     28.35 o 
   8   3  10      969.87      991.72     24.42 o 
   9   3  10      222.40      189.98     14.95 o 
  10   3  10     4017.83     3985.66     62.82 o 
  11   3  10      144.44      140.26     20.80 o 
  12   3  10     1398.93     1387.84     32.73 o 
  13   3  10       70.87       66.08     17.46 o 
  14   3  10      838.51      834.71     33.21 o 
  15   3  10      364.33      385.87     40.94 o 
 -17   4  10       12.53       11.04     19.81 o 
 -16   4  10       85.60       81.82     19.97 o 
 -15   4  10        4.29      -13.10     13.10 o 
 -14   4  10       78.13       84.06     14.47 o 
 -13   4  10       16.40       17.11     11.49 o 
 -12   4  10      560.38      553.22     22.27 o 
 -11   4  10       31.11       18.34      9.94 o 
 -10   4  10        6.17       24.86     10.02 o 
  -9   4  10        8.23       -1.13      7.83 o 
  -8   4  10      131.09      127.23     25.13 o 
  -7   4  10       39.47       35.70      7.30 o 
  -6   4  10      530.59      578.42     26.81 o 
  -5   4  10       17.77       22.25     11.79 o 
  -4   4  10      679.85      757.52     17.60 o 
  -3   4  10      647.00      617.81     22.87 o 
  -2   4  10     3488.84     3626.17     49.17 o 
  -1   4  10      421.94      398.42     13.37 o 
   0   4  10     1276.20     1224.17     25.17 o 
   1   4  10      714.48      652.96     17.40 o 
   2   4  10       71.04       54.39      8.02 o 
   3   4  10      992.57      981.83     34.61 o 
   4   4  10      668.40      660.12     17.99 o 
   5   4  10      895.21      853.08     18.52 o 
   6   4  10      255.15      272.00     30.43 o 
   7   4  10     2143.66     2139.41     38.74 o 
   8   4  10     1432.12     1575.01     42.01 o 
   9   4  10     1024.98      978.33     26.15 o 
  10   4  10     1075.36     1199.83     29.85 o 
  11   4  10     1411.45     1421.99     33.53 o 
  12   4  10      285.34      331.67     18.66 o 
  13   4  10      629.42      642.88     24.62 o 
  14   4  10      160.35      149.83     23.00 o 
 -17   5  10      172.80      185.99     36.14 o 
 -16   5  10       30.33       43.05     19.98 o 
 -15   5  10        1.53      -14.86     16.32 o 
 -14   5  10      220.40      303.23     30.76 o 
 -13   5  10        0.19      -13.61     36.30 o 
 -12   5  10        3.25        7.23     15.08 o 
 -11   5  10      276.44      236.99     19.27 o 
 -10   5  10      112.02      110.28     17.38 o 
  -9   5  10       95.98       66.00     15.00 o 
  -8   5  10       62.91       56.75     22.54 o 
  -7   5  10      145.28      119.39     16.05 o 
  -6   5  10      151.93      180.39      9.43 o 
  -5   5  10      664.21      692.90     15.49 o 
  -4   5  10      527.46      543.11     15.70 o 
  -3   5  10      210.23      204.08     12.41 o 
  -2   5  10       19.37       13.67     12.74 o 
  -1   5  10      664.44      677.08     18.14 o 
   0   5  10       85.95       64.90      9.10 o 
   1   5  10     4240.74     4286.77     58.49 o 
   2   5  10     1050.04      981.96     22.78 o 
   3   5  10     2379.55     2421.07     39.46 o 
   4   5  10      102.94       73.53     13.43 o 
   5   5  10     2999.20     3043.51     58.50 o 
   6   5  10      206.42      198.81     16.55 o 
   7   5  10        5.63       11.76      9.68 o 
   8   5  10      188.82      197.56     21.01 o 
   9   5  10        6.49        0.30     11.02 o 
  10   5  10      447.27      371.77     23.64 o 
  11   5  10      197.16      187.18     27.30 o 
  12   5  10      154.02      133.31     26.26 o 
  13   5  10       62.67       36.42     15.00 o 
 -15   6  10      115.76      125.76     22.82 o 
 -14   6  10      131.31      127.38     22.03 o 
 -13   6  10      734.34      784.61     32.99 o 
 -12   6  10      444.90      450.12     25.60 o 
 -11   6  10      336.58      410.56     23.86 o 
 -10   6  10      202.23      235.74     22.77 o 
  -9   6  10      871.83      925.75     36.18 o 
  -8   6  10      545.75      524.27     24.97 o 
  -7   6  10      728.13      824.48     29.73 o 
  -6   6  10      174.54      179.02     25.35 o 
  -5   6  10     1484.64     1513.24     25.10 o 
  -4   6  10       26.63       32.54      8.36 o 
  -3   6  10     4730.42     4777.25     63.61 o 
  -2   6  10        1.95        1.66      7.65 o 
  -1   6  10     2572.88     2495.28     40.36 o 
   0   6  10       61.35       35.63     11.33 o 
   1   6  10     2501.12     2448.03     40.56 o 
   2   6  10      109.44       83.90     13.34 o 
   3   6  10      916.16      939.36     23.50 o 
   4   6  10      267.82      286.46     18.34 o 
   5   6  10      656.38      723.43     26.71 o 
   6   6  10      453.92      440.91     22.35 o 
   7   6  10      836.44      864.45     30.38 o 
   8   6  10     1350.81     1402.69     33.71 o 
   9   6  10      523.13      538.26     30.06 o 
  10   6  10      208.85      201.13     19.22 o 
  11   6  10      716.98      744.84     26.58 o 
  12   6  10       76.97       34.47     14.67 o 
 -14   7  10       14.01        6.20     19.97 o 
 -13   7  10      254.82      280.63     29.52 o 
 -12   7  10      273.86      343.48     33.99 o 
 -11   7  10      402.11      379.98     24.44 o 
 -10   7  10     1306.19     1268.38     41.51 o 
  -9   7  10      292.41      296.36     23.15 o 
  -8   7  10     2154.62     2072.23     52.86 o 
  -7   7  10      335.95      285.16     21.25 o 
  -6   7  10     3440.36     3372.85     70.00 o 
  -5   7  10      235.33      228.64     20.34 o 
  -4   7  10     2700.08     2623.52     54.99 o 
  -3   7  10        2.18       -7.11      8.15 o 
  -2   7  10     1234.60     1209.59     26.58 o 
  -1   7  10      141.23      169.37     23.33 o 
   0   7  10       63.69       68.47     10.98 o 
   1   7  10      732.51      712.54     21.10 o 
   2   7  10      200.18      216.58     14.81 o 
   3   7  10      162.32      169.58     17.88 o 
   4   7  10      393.89      402.36     21.33 o 
   5   7  10      452.95      425.89     22.99 o 
   6   7  10     1016.41     1056.52     34.49 o 
   7   7  10       61.52       46.10     15.36 o 
   8   7  10      189.02      212.72     22.77 o 
   9   7  10      126.08      103.47     35.44 o 
  10   7  10      178.93      214.70     24.15 o 
  11   7  10       23.99       23.34     16.06 o 
 -13   8  10      190.47      168.53     38.41 o 
 -12   8  10       61.84       45.74     19.71 o 
 -11   8  10      508.56      506.83     29.46 o 
 -10   8  10        5.01       -8.24     17.44 o 
  -9   8  10      267.61      280.60     23.93 o 
  -8   8  10       10.43        4.40     15.46 o 
  -7   8  10      105.35      101.71     20.92 o 
  -6   8  10        3.76        3.95     13.62 o 
  -5   8  10       82.93       35.85     58.47 o 
  -4   8  10       28.20       13.41     14.74 o 
  -3   8  10       63.00       42.99     25.18 o 
  -2   8  10       58.00       75.36     14.62 o 
  -1   8  10      166.37      206.29     32.79 o 
   0   8  10      292.81      283.61     15.55 o 
   1   8  10       10.06       -0.59     10.52 o 
   2   8  10      146.48      138.59     17.00 o 
   3   8  10      189.79      206.29     20.11 o 
   4   8  10      164.88      160.88     19.25 o 
   5   8  10        0.65       -5.95     13.72 o 
   6   8  10      153.89      147.61     19.84 o 
   7   8  10       60.00       50.26     28.32 o 
   8   8  10       47.13       37.28     18.04 o 
   9   8  10       71.83       62.48     18.54 o 
 -10   9  10        8.87        8.48     19.82 o 
  -9   9  10      116.64      144.01     23.68 o 
  -8   9  10       26.37       25.05     20.84 o 
  -7   9  10      300.40      329.89     39.78 o 
  -6   9  10      120.38       92.58     19.68 o 
  -5   9  10       87.09       85.92     31.92 o 
  -4   9  10      332.19      306.53     25.51 o 
  -3   9  10      542.13      571.44     42.84 o 
  -2   9  10      271.60      258.68     22.37 o 
  -1   9  10      546.99      548.04     27.48 o 
   0   9  10      457.19      442.97     19.62 o 
   1   9  10      578.45      560.80     30.35 o 
   2   9  10      603.10      658.44     27.85 o 
   3   9  10      676.82      711.48     29.93 o 
   4   9  10     1428.17     1541.16     54.75 o 
   5   9  10      156.30      157.93     22.04 o 
   6   9  10      495.47      548.55     28.81 o 
   7   9  10      522.12      584.83     30.60 o 
  -7  10  10        9.36      -20.17     20.17 o 
  -6  10  10      379.89      393.81     30.26 o 
  -5  10  10       18.20       46.97     19.98 o 
  -4  10  10        2.14        1.44     19.68 o 
  -3  10  10      271.55      267.20     41.35 o 
  -2  10  10      252.35      333.11     43.66 o 
  -1  10  10      266.51      300.03     68.93 o 
   0  10  10       12.17       12.65     27.70 o 
   1  10  10      450.96      462.69     39.45 o 
   2  10  10      148.42      203.27     23.04 o 
   3  10  10      758.34      858.83     34.36 o 
   4  10  10       44.24       52.84     19.50 o 
 -17   1  11       45.88       33.10     16.81 o 
 -16   1  11      641.92      653.19     39.86 o 
 -15   1  11      129.41      155.69     19.56 o 
 -14   1  11     1280.37     1306.45     38.27 o 
 -13   1  11      616.02      502.51     18.64 o 
 -12   1  11     4300.54     4398.39     63.54 o 
 -11   1  11      564.24      502.11     14.24 o 
 -10   1  11     2301.18     2323.44     32.81 o 
  -9   1  11      448.69      420.77     12.28 o 
  -8   1  11     2997.80     2934.28     37.03 o 
  -7   1  11     2442.08     2415.03     31.69 o 
  -6   1  11     1135.89     1045.28     17.78 o 
  -5   1  11     2037.38     1964.55     26.12 o 
  -4   1  11     6276.73     6573.38     67.92 o 
  -3   1  11     1371.28     1279.49     18.85 o 
  -2   1  11     9039.45     9255.99     90.07 o 
  -1   1  11     1192.94     1105.54     20.96 o 
   0   1  11     6461.71     6380.96     91.88 o 
   1   1  11      198.93      170.53      9.19 o 
   2   1  11    10248.06    10089.21    163.59 o 
   3   1  11        7.80        0.41      3.62 o 
   4   1  11     2216.04     2150.03     23.28 o 
   5   1  11      737.50      706.19     12.23 o 
   6   1  11     4423.16     4493.86     41.64 o 
   7   1  11      796.64      832.25     14.07 o 
   8   1  11     1309.66     1326.22     18.66 o 
   9   1  11     1303.82     1305.46     23.97 o 
  10   1  11     1444.92     1526.41     27.12 o 
  11   1  11     1224.67     1212.50     28.47 o 
  12   1  11      313.32      330.53     21.55 o 
  13   1  11        8.60        4.56     16.25 o 
  14   1  11       80.16       91.05     20.48 o 
  15   1  11      237.06      268.23     27.16 o 
 -18   2  11      190.63      168.00     29.90 o 
 -17   2  11      274.93      313.77     23.78 o 
 -16   2  11      276.99      272.16     24.44 o 
 -15   2  11       19.46       -1.95     17.37 o 
 -13   2  11        6.87        2.36      9.12 o 
 -12   2  11      914.68      918.45     23.93 o 
 -11   2  11      112.69       93.89     19.79 o 
 -10   2  11        4.20        3.77      6.63 o 
  -9   2  11     1438.78     1480.63     24.01 o 
  -8   2  11      114.18      122.04      8.79 o 
  -7   2  11     2668.29     2836.59     35.78 o 
  -6   2  11       74.07       63.82     10.69 o 
  -5   2  11     2665.57     2761.55     34.14 o 
  -4   2  11      173.62      188.92      7.64 o 
  -3   2  11     2565.27     2466.04     32.50 o 
  -2   2  11     1475.94     1636.69     27.06 o 
  -1   2  11     1507.70     1358.82     29.06 o 
   0   2  11      667.37      878.34     18.96 o 
   1   2  11     3064.44     3047.77     42.73 o 
   2   2  11      117.52      112.06      6.89 o 
   3   2  11      196.02      152.67      7.61 o 
   4   2  11       11.14       16.68      4.90 o 
   5   2  11     2475.49     2518.39     36.39 o 
   6   2  11      172.19      148.98     12.56 o 
   7   2  11     1716.00     1732.45     24.12 o 
   8   2  11        0.45       -2.08      7.09 o 
   9   2  11     2048.73     2062.78     32.17 o 
  10   2  11      504.26      531.23     16.45 o 
  11   2  11     2984.62     3019.63     50.11 o 
  12   2  11      151.67      138.26     28.94 o 
  13   2  11      927.94      935.27     33.04 o 
  14   2  11       11.83       14.80     26.05 o 
  15   2  11     1558.59     1603.09     72.69 o 
 -18   3  11       41.79       37.61     35.39 o 
 -17   3  11       16.22       21.27     18.97 o 
 -16   3  11       76.00       28.30     16.99 o 
 -15   3  11       44.73       44.65     16.57 o 
 -14   3  11      517.19      535.95     21.21 o 
 -13   3  11       85.08       72.34     13.37 o 
 -12   3  11       23.55       11.72     10.11 o 
 -11   3  11       61.05       62.45     10.94 o 
 -10   3  11      715.63      662.46     23.45 o 
  -9   3  11      296.65      297.16     12.47 o 
  -8   3  11      165.32      165.63     10.46 o 
  -7   3  11       30.68       28.43      6.13 o 
  -6   3  11     1574.46     1478.26     22.61 o 
  -5   3  11      245.17      255.26     11.43 o 
  -4   3  11      358.56      359.21     10.76 o 
  -3   3  11       49.22       39.07      7.01 o 
  -2   3  11      954.44      883.96     22.66 o 
  -1   3  11      244.94      226.64     10.51 o 
   0   3  11      173.84      176.19     10.15 o 
   1   3  11       88.95       67.74      8.31 o 
   2   3  11      303.51      283.63     12.04 o 
   3   3  11      621.37      629.53     17.09 o 
   4   3  11      297.38      300.92     13.02 o 
   5   3  11      199.15      158.87     34.65 o 
   6   3  11        1.03       -1.17      6.67 o 
   7   3  11     2677.60     2642.41     43.50 o 
   8   3  11       25.81       13.98      9.33 o 
   9   3  11      493.02      487.00     18.74 o 
  10   3  11       47.42       26.43     12.29 o 
  11   3  11      824.12      885.62     25.67 o 
  12   3  11        5.88       -5.63     12.58 o 
  13   3  11        5.17      -12.58     15.73 o 
  14   3  11        0.28      -13.09     16.85 o 
 -17   4  11      242.11      268.99     59.83 o 
 -16   4  11      199.44      205.79     47.18 o 
 -15   4  11      821.89      915.29     28.90 o 
 -14   4  11       33.43       24.53     12.91 o 
 -13   4  11     1668.93     1689.15     36.57 o 
 -12   4  11      319.66      310.92     16.87 o 
 -11   4  11     6261.74     6106.52    104.34 o 
 -10   4  11        6.70       19.67     12.33 o 
  -9   4  11     3580.29     3637.24     69.73 o 
  -8   4  11       74.15       84.41     11.61 o 
  -7   4  11     1920.05     1894.80     33.48 o 
  -6   4  11      179.30      185.03     11.72 o 
  -5   4  11      229.86      220.34     10.01 o 
  -4   4  11     1948.33     2074.28     33.11 o 
  -3   4  11      125.52      153.20     13.03 o 
  -2   4  11     3897.84     3864.96     52.27 o 
  -1   4  11     4022.42     4174.99     55.77 o 
   0   4  11        6.88       -3.42      6.19 o 
   1   4  11     2168.42     2275.99     36.59 o 
   2   4  11        3.44        2.54      7.13 o 
   3   4  11     1509.11     1533.43     42.60 o 
   4   4  11      295.22      290.22     13.24 o 
   5   4  11     1804.20     1736.02     31.91 o 
   6   4  11       16.44        6.24      8.73 o 
   7   4  11      519.45      560.12     19.41 o 
   8   4  11       50.71       25.62     10.78 o 
   9   4  11      798.87      785.64     24.12 o 
  10   4  11      102.29       84.75     13.93 o 
  11   4  11     1197.52     1202.96     31.45 o 
  12   4  11       17.67       25.85     14.05 o 
  13   4  11      309.55      351.52     23.21 o 
  14   4  11       93.00       78.95     21.25 o 
 -16   5  11      931.07      889.84     36.65 o 
 -15   5  11       10.48       10.21     17.53 o 
 -14   5  11     1602.60     1607.83     47.36 o 
 -13   5  11       21.28       -8.83     14.92 o 
 -12   5  11     3943.16     4006.37     79.94 o 
 -11   5  11        7.46        7.24     13.94 o 
 -10   5  11     1998.69     1949.26     48.69 o 
  -9   5  11      276.90      286.81     19.52 o 
  -8   5  11     2656.44     2651.53     57.27 o 
  -7   5  11      140.42      183.12     12.47 o 
  -6   5  11     3115.25     3145.10     40.17 o 
  -5   5  11      952.16      998.86     19.37 o 
  -4   5  11     3800.87     3696.84     51.37 o 
  -3   5  11     1372.20     1340.91     36.59 o 
  -2   5  11     7827.15     8166.11    119.85 o 
  -1   5  11      956.76      894.44     24.38 o 
   0   5  11     5324.50     5328.42     69.60 o 
   1   5  11     4387.13     4353.80     60.15 o 
   2   5  11     5138.16     5078.05     79.78 o 
   3   5  11       15.81       12.62      8.71 o 
   4   5  11     3283.10     3274.10     49.75 o 
   5   5  11      211.94      224.70     17.60 o 
   6   5  11      740.63      791.97     27.26 o 
   7   5  11      146.29      127.87     13.84 o 
   8   5  11     1180.14     1236.01     37.12 o 
   9   5  11        1.29       12.81     11.58 o 
  10   5  11      178.07      172.32     29.19 o 
  11   5  11       70.82       44.76     14.75 o 
  12   5  11      578.32      540.08     23.62 o 
  13   5  11      101.86       71.03     17.27 o 
 -15   6  11       76.80       71.82     22.22 o 
 -14   6  11        2.77        4.30     18.20 o 
 -13   6  11      108.38      108.61     28.78 o 
 -12   6  11        0.36      -14.95     14.95 o 
 -11   6  11      123.21      155.78     21.11 o 
 -10   6  11      460.32      370.25     26.38 o 
  -9   6  11        0.65        0.22     12.61 o 
  -8   6  11        2.33        2.32     17.41 o 
  -7   6  11      111.70      125.79     17.95 o 
  -6   6  11        7.22        6.24      9.37 o 
  -5   6  11        7.14        7.04      6.91 o 
  -4   6  11     1263.92     1237.58     29.59 o 
  -3   6  11      196.59      193.41     15.50 o 
  -2   6  11     6633.65     6716.93     84.88 o 
  -1   6  11      375.20      381.22     15.35 o 
   0   6  11       68.09       55.77      9.64 o 
   1   6  11      275.15      272.36     13.89 o 
   2   6  11      616.50      602.49     19.04 o 
   3   6  11     1628.20     1616.20     32.44 o 
   4   6  11        1.01       -7.63     10.61 o 
   5   6  11      804.06      827.37     28.74 o 
   6   6  11       92.83       67.01     15.98 o 
   7   6  11      952.33      930.89     32.09 o 
   8   6  11      689.28      637.12     28.09 o 
   9   6  11      421.39      410.22     24.45 o 
  10   6  11       63.06       69.47     15.18 o 
  11   6  11        9.22        6.13     14.16 o 
  12   6  11      100.04      129.35     23.80 o 
 -14   7  11       61.39       44.54     42.22 o 
 -13   7  11      137.92      157.45     39.65 o 
 -12   7  11        6.28        7.24     18.19 o 
 -11   7  11       77.85       98.14     20.14 o 
 -10   7  11       23.99       32.66     17.34 o 
  -9   7  11       32.94       31.80     16.57 o 
  -8   7  11        8.47        9.65     14.88 o 
  -7   7  11      156.02      176.90     20.59 o 
  -6   7  11        2.40        8.87     13.49 o 
  -5   7  11       20.30       18.00     10.44 o 
  -4   7  11      463.81      440.75     21.86 o 
  -3   7  11        2.92        5.18      8.74 o 
  -2   7  11      246.02      251.16     13.96 o 
  -1   7  11      282.67      260.38     13.66 o 
   0   7  11        5.83       -3.82      8.71 o 
   1   7  11      124.93      129.27     15.52 o 
   2   7  11      732.66      742.52     22.29 o 
   3   7  11      292.39      311.51     19.47 o 
   4   7  11       88.17      115.70     16.44 o 
   5   7  11      345.30      316.81     49.25 o 
   6   7  11      773.95      786.92     44.20 o 
   7   7  11       11.90       -8.07     14.21 o 
   8   7  11      570.26      588.18     28.60 o 
   9   7  11        4.93        0.28     16.57 o 
  10   7  11      293.71      314.17     26.36 o 
  11   7  11      274.91      259.41     58.38 o 
 -12   8  11        1.80       20.01     20.09 o 
 -11   8  11       76.16       72.42     20.82 o 
 -10   8  11       42.46       26.45     18.36 o 
  -9   8  11      687.95      762.59     34.10 o 
  -8   8  11       49.57       46.15     17.48 o 
  -7   8  11     2042.06     2012.12     53.69 o 
  -6   8  11      310.32      328.42     24.00 o 
  -5   8  11     2336.24     2374.49     81.54 o 
  -4   8  11       38.58       41.23     16.22 o 
  -3   8  11     2637.93     2788.19     61.17 o 
  -2   8  11       19.47       14.56     10.56 o 
  -1   8  11      463.87      473.27     18.78 o 
   0   8  11       91.70       73.45     19.31 o 
   1   8  11     1031.61     1052.30     27.44 o 
   2   8  11      220.70      256.13     19.49 o 
   3   8  11     1588.40     1600.84     43.16 o 
   4   8  11      311.91      323.52     21.07 o 
   5   8  11      850.48      919.08     32.95 o 
   6   8  11      233.57      285.67     23.37 o 
   7   8  11      577.17      554.68     28.59 o 
   8   8  11       86.95       77.74     22.74 o 
   9   8  11      131.19      133.05     22.19 o 
 -10   9  11        2.15       -8.10     20.21 o 
  -9   9  11       66.60       67.39     22.62 o 
  -8   9  11      275.37      331.21     30.19 o 
  -7   9  11        0.26        1.46     19.14 o 
  -6   9  11      316.02      276.46     31.84 o 
  -5   9  11       98.10       73.52     19.92 o 
  -4   9  11      702.35      730.59     33.45 o 
  -3   9  11      557.95      580.78     43.91 o 
  -2   9  11      484.30      518.53     28.01 o 
  -1   9  11      367.80      334.50     23.74 o 
   0   9  11      331.42      300.67     17.43 o 
   1   9  11      101.35      116.73     17.79 o 
   2   9  11       92.04      115.00     19.03 o 
   3   9  11       54.62       67.59     17.46 o 
   4   9  11       11.94        8.69     16.60 o 
   5   9  11        1.06       -0.90     16.32 o 
   6   9  11       56.88       47.20     19.01 o 
   7   9  11        1.66       -2.07     31.09 o 
  -6  10  11       89.97       89.83     25.39 o 
  -5  10  11      433.92      454.69     29.33 o 
  -4  10  11      110.44       87.48     38.83 o 
  -3  10  11      258.13      261.57     41.76 o 
  -2  10  11        0.77      -11.08     31.43 o 
  -1  10  11      262.44      344.93     59.67 o 
   0  10  11      199.16      300.77     38.79 o 
   1  10  11      171.37      268.68     38.70 o 
   2  10  11       69.76      108.46     20.16 o 
   3  10  11      172.42      273.61     26.31 o 
 -18   0  12     1225.28     1245.26     60.78 o 
 -17   0  12       21.93        5.46     24.31 o 
 -16   0  12     2019.59     2145.09     77.24 o 
 -15   0  12       90.69       95.60     24.56 o 
 -14   0  12     3223.12     3515.64    100.39 o 
 -13   0  12      326.58      378.92     29.85 o 
 -12   0  12     2992.70     3158.30     60.01 o 
 -11   0  12       11.28       15.59     14.35 o 
 -10   0  12      731.85      774.09     24.18 o 
  -9   0  12      386.00      329.89     28.99 o 
  -8   0  12     1657.17     1756.98     41.97 o 
  -7   0  12      700.98      665.81     23.86 o 
  -6   0  12      703.19      666.01     19.84 o 
  -5   0  12     2493.00     2697.76     79.22 o 
  -4   0  12      174.77      176.75     10.68 o 
  -3   0  12     2303.52     2501.44     83.86 o 
  -2   0  12     1949.66     2028.49     56.65 o 
  -1   0  12     1303.08     1326.22     43.33 o 
   0   0  12      118.56      113.30     15.46 o 
   1   0  12      389.71      109.12      9.87 o 
   2   0  12      991.11      868.73     23.22 o 
   3   0  12      114.27      156.08      8.84 o 
   4   0  12      125.83      118.54     11.18 o 
   5   0  12      169.55      124.80     19.59 o 
   6   0  12      649.64      686.80     17.95 o 
   7   0  12     3628.36     3626.10     51.44 o 
   8   0  12      759.91      743.62     26.45 o 
   9   0  12     2106.87     2267.80     38.54 o 
  10   0  12      479.21      487.08     21.19 o 
  11   0  12      694.05      774.30     42.09 o 
  12   0  12      105.84      128.35     27.54 o 
  13   0  12     1508.51     1631.37     66.49 o 
  14   0  12      190.89      272.74     37.05 o 
  15   0  12       97.28      142.90     36.14 o 
 -18   1  12       11.00       19.31     19.26 o 
 -17   1  12      511.97      508.41     35.15 o 
 -16   1  12      101.89       84.17     18.65 o 
 -15   1  12      460.01      447.71     24.54 o 
 -14   1  12       46.70       26.26     14.64 o 
 -13   1  12      745.56      715.49     21.70 o 
 -12   1  12     1189.59     1188.44     27.28 o 
 -11   1  12        4.84        3.94      6.96 o 
 -10   1  12     4245.63     4483.49     53.56 o 
  -9   1  12       11.86        8.61      6.32 o 
  -8   1  12     4562.55     4595.36     52.94 o 
  -7   1  12      359.78      338.28     10.73 o 
  -6   1  12     3616.13     3691.07     46.04 o 
  -5   1  12     1419.32     1559.97     22.81 o 
  -4   1  12     1876.08     1756.17     24.31 o 
  -3   1  12     8350.91     8716.30     96.14 o 
  -2   1  12        8.24        4.36      4.89 o 
  -1   1  12     5554.39     5666.87     69.61 o 
   0   1  12       63.43       33.25     16.90 o 
   1   1  12     4930.10     4954.95     62.71 o 
   2   1  12      123.55      158.58     23.53 o 
   3   1  12     4559.26     4680.78     56.72 o 
   4   1  12      209.57      215.78      7.48 o 
   5   1  12     2935.69     3170.75     31.92 o 
   6   1  12     1273.05     1244.16     17.64 o 
   7   1  12      921.90      997.35     15.97 o 
   8   1  12      325.16      310.75      9.75 o 
   9   1  12     1438.97     1543.08     23.46 o 
  10   1  12      140.12      120.86     12.40 o 
  11   1  12       54.06       50.64     13.60 o 
  12   1  12      247.45      317.67     25.41 o 
  13   1  12      316.72      330.71     34.40 o 
  14   1  12        1.34      -19.52     27.46 o 
 -18   2  12      121.86       86.42     20.47 o 
 -17   2  12       29.49       14.35     33.45 o 
 -16   2  12       23.31       18.40     31.59 o 
 -15   2  12        0.97       -4.72     14.31 o 
 -14   2  12       53.90       28.11     11.25 o 
 -13   2  12      566.92      640.87     21.23 o 
 -12   2  12        1.54        7.15      9.54 o 
 -11   2  12       76.37       37.57      9.68 o 
 -10   2  12      423.05      408.27     13.06 o 
  -9   2  12      312.39      257.22     10.63 o 
  -8   2  12       29.33       34.29      6.86 o 
  -7   2  12        2.54       -0.15      5.62 o 
  -6   2  12      175.00      203.50      8.86 o 
  -5   2  12      154.28      151.01     17.93 o 
  -4   2  12      432.00      493.16     11.44 o 
  -3   2  12     3648.66     3860.44     70.08 o 
  -2   2  12      613.99      643.97     16.37 o 
  -1   2  12     1029.89      977.22     24.27 o 
   0   2  12     2280.35     2252.40     34.96 o 
   1   2  12      572.49      526.33     15.40 o 
   2   2  12      343.50      335.91     12.83 o 
   3   2  12      201.77      210.80     10.87 o 
   4   2  12      718.49      596.46     30.81 o 
   5   2  12      107.37       83.21     13.35 o 
   6   2  12      548.65      536.31     14.90 o 
   7   2  12      199.74      188.52     15.28 o 
   8   2  12      238.09      212.33     15.86 o 
   9   2  12       24.40       25.13     10.68 o 
  10   2  12      475.19      449.52     18.36 o 
  11   2  12       19.28        5.05     11.16 o 
  12   2  12      335.66      326.32     21.66 o 
  13   2  12       13.67       29.44     27.70 o 
  14   2  12       36.32       32.25     29.61 o 
 -18   3  12      183.26      177.65     31.71 o 
 -17   3  12      404.95      429.17     26.60 o 
 -16   3  12      423.09      403.06     25.47 o 
 -15   3  12      467.55      409.05     23.83 o 
 -14   3  12      829.67      813.77     25.12 o 
 -13   3  12     1119.99     1022.66     27.50 o 
 -12   3  12     3920.57     3899.77     88.86 o 
 -11   3  12     1588.78     1551.86     51.89 o 
 -10   3  12     5449.46     5152.97    297.87 o 
  -9   3  12      479.65      455.49     13.44 o 
  -8   3  12      566.10      587.75     14.62 o 
  -7   3  12     3620.85     3714.51     53.29 o 
  -6   3  12      379.92      332.84     13.66 o 
  -5   3  12     2480.38     2381.49     51.80 o 
  -4   3  12       96.89      118.21     11.28 o 
  -3   3  12     3796.62     3926.68     52.80 o 
  -2   3  12      696.77      569.80     36.43 o 
  -1   3  12     1722.25     1562.78     34.45 o 
   0   3  12     4644.88     4858.72     62.92 o 
   1   3  12     2029.75     2117.28     34.58 o 
   2   3  12      688.80      685.16     18.12 o 
   3   3  12     3497.85     3483.95     57.44 o 
   4   3  12     1141.07     1050.54     23.29 o 
   5   3  12     3002.12     3075.08     46.46 o 
   6   3  12       81.25       72.99     14.01 o 
   7   3  12     1908.72     1928.64     36.15 o 
   8   3  12      660.99      592.47     19.91 o 
   9   3  12     1058.53     1119.19     28.04 o 
  10   3  12      232.70      239.19     25.89 o 
  11   3  12     2441.74     2608.05     47.47 o 
  12   3  12       33.42       23.78     13.39 o 
  13   3  12      715.42      727.95     31.47 o 
  14   3  12      371.62      395.21     40.69 o 
 -17   4  12       40.23       33.91     28.03 o 
 -16   4  12      103.64       63.10     28.86 o 
 -15   4  12      100.47      137.00     21.77 o 
 -14   4  12      146.14      143.14     27.91 o 
 -13   4  12       18.96        6.61     14.76 o 
 -12   4  12      730.61      718.55     29.32 o 
 -11   4  12        4.83       15.11     13.24 o 
 -10   4  12     1881.40     1749.86     70.42 o 
  -9   4  12      131.73      146.66     17.10 o 
  -8   4  12      667.70      652.56     19.23 o 
  -7   4  12      169.19      163.00     19.32 o 
  -6   4  12      189.23      179.04     14.26 o 
  -5   4  12        5.71        0.51      5.86 o 
  -4   4  12       15.04       33.60      7.45 o 
  -3   4  12      164.71      167.12     11.16 o 
  -2   4  12        3.66       -2.04      6.50 o 
  -1   4  12      234.70      192.63     11.05 o 
   0   4  12       13.85       20.14      7.45 o 
   1   4  12       10.67        9.08      7.71 o 
   2   4  12      132.33      137.37     11.91 o 
   3   4  12      264.52      224.40     12.98 o 
   4   4  12      251.70      232.62     13.08 o 
   5   4  12        2.36       -0.51      8.27 o 
   6   4  12      274.45      211.82     20.77 o 
   7   4  12      278.69      251.08     14.32 o 
   8   4  12       24.64       13.13      9.99 o 
   9   4  12      173.19      152.12     16.60 o 
  10   4  12      106.44       78.19     13.71 o 
  11   4  12      237.95      200.28     21.46 o 
  12   4  12       64.70       70.68     15.09 o 
  13   4  12      108.91      108.49     26.76 o 
 -16   5  12      105.00      143.60     23.31 o 
 -15   5  12       89.55      128.08     28.90 o 
 -14   5  12       69.64      113.03     21.14 o 
 -13   5  12      361.16      349.38     24.45 o 
 -12   5  12        0.11       -2.91     15.11 o 
 -11   5  12        1.74        9.94     14.01 o 
 -10   5  12      412.62      351.39     21.78 o 
  -9   5  12      154.78      124.15     17.33 o 
  -8   5  12      366.05      274.37     18.53 o 
  -7   5  12       56.01       36.64     11.05 o 
  -6   5  12       25.30       16.44      7.11 o 
  -5   5  12        8.15        4.84      6.86 o 
  -4   5  12      177.34      196.30     12.23 o 
  -3   5  12      658.17      639.24     20.89 o 
  -2   5  12      271.54      236.48     12.41 o 
  -1   5  12        1.51        2.59      7.77 o 
   0   5  12      535.00      570.50     17.77 o 
   1   5  12       17.07       24.93      9.91 o 
   2   5  12      269.80      239.56     13.13 o 
   3   5  12       32.97       12.98      8.88 o 
   4   5  12      142.01      103.02     22.17 o 
   5   5  12       42.23       38.23     12.98 o 
   6   5  12        8.55        5.68     12.33 o 
   7   5  12       86.27       83.50     17.04 o 
   8   5  12      457.52      441.82     23.19 o 
   9   5  12       55.23       50.44     12.80 o 
  10   5  12        0.30        3.92     12.61 o 
  11   5  12       11.91       -3.05     13.60 o 
  12   5  12       64.56       52.35     21.64 o 
 -15   6  12      311.07      352.99     28.64 o 
 -14   6  12      164.60      168.73     25.02 o 
 -13   6  12      241.93      242.11     25.06 o 
 -12   6  12      524.73      561.44     28.79 o 
 -11   6  12       65.51       75.59     18.35 o 
 -10   6  12      123.88      124.77     19.74 o 
  -9   6  12      133.28      134.10     19.17 o 
  -8   6  12     1390.90     1420.09     41.43 o 
  -7   6  12      748.80      756.19     29.80 o 
  -6   6  12      193.06      228.13     14.49 o 
  -5   6  12     1124.89     1143.52     22.43 o 
  -4   6  12     2695.97     2659.46    110.40 o 
  -3   6  12     1287.51     1296.57     27.35 o 
  -2   6  12     1285.68     1346.29     39.09 o 
  -1   6  12      658.36      691.48     29.64 o 
   0   6  12     1707.59     1724.88     33.28 o 
   1   6  12       82.96       50.87      9.79 o 
   2   6  12      593.51      607.83     19.24 o 
   3   6  12      555.78      563.15     19.45 o 
   4   6  12        6.59       -1.60     13.19 o 
   5   6  12        4.42      -11.84     11.84 o 
   6   6  12      748.15      792.79     29.98 o 
   7   6  12      777.98      747.85     29.90 o 
   8   6  12      520.57      519.29     26.42 o 
   9   6  12      116.28       72.88     41.76 o 
  10   6  12     1011.61     1071.44     31.52 o 
  11   6  12      106.90       78.74     22.22 o 
 -14   7  12      776.29      781.66     36.69 o 
 -13   7  12        9.22        8.51     19.91 o 
 -12   7  12       27.40       17.44     18.99 o 
 -11   7  12      429.25      484.88     28.13 o 
 -10   7  12      170.84      202.30     23.16 o 
  -9   7  12      745.09      741.93     32.32 o 
  -8   7  12      455.02      419.01     25.17 o 
  -7   7  12      549.49      633.31     61.15 o 
  -6   7  12      526.83      463.00     25.33 o 
  -5   7  12      602.55      694.40     22.19 o 
  -4   7  12      811.08      917.35     31.45 o 
  -3   7  12       83.61      110.70     12.81 o 
  -2   7  12     1250.06     1294.55     28.78 o 
  -1   7  12      410.10      422.66     17.05 o 
   0   7  12      717.48      661.92     20.90 o 
   1   7  12      768.44      755.65     33.61 o 
   2   7  12     1326.38     1336.89     30.69 o 
   3   7  12      922.79      850.69     29.58 o 
   4   7  12      300.33      311.19     19.92 o 
   5   7  12     1242.19     1263.86     38.21 o 
   6   7  12       24.70       18.87     15.20 o 
   7   7  12     1352.10     1399.03     42.30 o 
   8   7  12       86.63       82.79     18.37 o 
   9   7  12      524.86      532.91     27.88 o 
  10   7  12       54.14       63.37     29.52 o 
 -12   8  12       21.82       -2.20     20.28 o 
 -11   8  12      133.71      139.58     24.62 o 
 -10   8  12       28.67       40.66     18.77 o 
  -9   8  12      268.08      277.81     25.32 o 
  -8   8  12        4.22        1.82     17.14 o 
  -7   8  12      352.97      324.18     23.76 o 
  -6   8  12       87.70       86.73     21.38 o 
  -5   8  12      244.23      261.65     30.02 o 
  -4   8  12        6.56      -22.58     22.58 o 
  -3   8  12      518.50      516.34     26.55 o 
  -2   8  12      543.53      548.36     20.07 o 
  -1   8  12       13.70       15.40     10.99 o 
   0   8  12      162.41      211.63     16.53 o 
   1   8  12       37.77       22.12     11.37 o 
   2   8  12      623.34      627.66     26.94 o 
   3   8  12       24.12       24.61     14.76 o 
   4   8  12       61.66       90.61     35.27 o 
   5   8  12       53.10       63.80     17.44 o 
   6   8  12      357.53      360.06     23.77 o 
   7   8  12       61.09       85.43     19.85 o 
   8   8  12      124.37       92.06     20.24 o 
  -9   9  12      226.88      237.59     28.52 o 
  -8   9  12      285.18      342.27     37.42 o 
  -7   9  12      202.20      184.57     25.30 o 
  -6   9  12       30.20       -1.87     17.20 o 
  -5   9  12      305.13      354.00     26.88 o 
  -4   9  12       37.10       48.96     21.25 o 
  -3   9  12       93.98       53.26     29.11 o 
  -2   9  12        1.77       -4.66     22.20 o 
  -1   9  12      251.26      305.60     27.87 o 
   0   9  12        1.64      -10.06     13.64 o 
   1   9  12      162.05      192.33     20.57 o 
   2   9  12      221.36      243.17     23.33 o 
   3   9  12      379.34      378.07     34.86 o 
   4   9  12      120.15       96.71     35.31 o 
   5   9  12      205.65      226.30     27.08 o 
   6   9  12      163.09      143.91     23.53 o 
  -5  10  12      255.47      333.46     31.82 o 
  -4  10  12      289.89      339.22     29.47 o 
  -3  10  12      142.49      140.42     37.46 o 
  -1  10  12       60.81      117.76     31.76 o 
   0  10  12      197.00      287.37     40.03 o 
   1  10  12       26.02       49.62     29.36 o 
 -18   1  13        5.14       -0.27     18.83 o 
 -17   1  13      754.18      740.62     32.69 o 
 -16   1  13       33.19       12.34     16.14 o 
 -15   1  13      887.00      906.67     33.59 o 
 -14   1  13      335.60      289.48     20.82 o 
 -13   1  13     1754.33     1694.89     34.70 o 
 -12   1  13        0.24        7.17      9.57 o 
 -11   1  13      480.81      471.65     14.31 o 
 -10   1  13       24.16       13.22      7.24 o 
  -9   1  13     1760.92     1713.20     26.90 o 
  -8   1  13        0.75        3.78      5.93 o 
  -7   1  13     2429.96     2432.67     32.80 o 
  -6   1  13       18.53        6.13      5.56 o 
  -5   1  13     1704.13     1502.89     22.69 o 
  -4   1  13      135.84       83.63      9.52 o 
  -3   1  13     7530.79     7746.32     79.65 o 
  -2   1  13       76.70       99.83      7.90 o 
  -1   1  13     2829.29     2614.04     39.20 o 
   0   1  13      412.15      370.29     16.15 o 
   1   1  13      963.08      879.01     20.24 o 
   2   1  13      239.08      220.48     17.42 o 
   3   1  13     1158.47     1173.83     23.30 o 
   4   1  13       63.47       51.47      5.86 o 
   5   1  13      967.42      970.51     15.33 o 
   6   1  13      759.01      759.52     13.94 o 
   7   1  13     4716.69     4798.48     45.69 o 
   8   1  13       54.74       36.17      6.96 o 
   9   1  13     3236.81     3222.05     50.60 o 
  10   1  13      141.50      117.76     24.33 o 
  11   1  13     1944.22     2155.60     77.49 o 
  12   1  13        7.82       15.22     24.15 o 
  13   1  13      609.21      696.23     46.06 o 
  14   1  13        3.05       29.11     29.19 o 
 -17   2  13      207.75      131.07     60.33 o 
 -16   2  13     1041.89     1136.36     48.34 o 
 -15   2  13       74.69       57.45     32.17 o 
 -14   2  13      267.19      290.22     17.19 o 
 -13   2  13      405.24      396.33     17.67 o 
 -12   2  13      819.62      886.96     24.36 o 
 -11   2  13       14.62       10.34      9.09 o 
 -10   2  13      352.95      404.42     13.25 o 
  -9   2  13      210.99      191.61     10.17 o 
  -8   2  13     1840.75     1820.58     27.65 o 
  -7   2  13     1339.27     1350.67     22.38 o 
  -6   2  13     2009.68     1919.13     27.45 o 
  -5   2  13      452.83      413.00     14.39 o 
  -4   2  13     1273.95     1253.39     25.10 o 
  -3   2  13     5503.72     5610.41     70.46 o 
  -2   2  13      855.47      754.22     19.25 o 
  -1   2  13     1578.29     1622.34     44.66 o 
   0   2  13     1682.36     1766.14     43.83 o 
   1   2  13      986.54     1031.52     22.21 o 
   2   2  13     1345.79     1332.27     26.01 o 
   3   2  13      187.36      193.08     11.10 o 
   4   2  13      585.90      463.18     37.68 o 
   5   2  13       26.80       16.05     10.89 o 
   6   2  13      224.79      229.53     11.30 o 
   7   2  13       42.93       20.12      8.08 o 
   8   2  13       75.80       42.71     10.38 o 
   9   2  13       82.72       65.50     13.70 o 
  10   2  13     1001.05      999.83     26.78 o 
  11   2  13       71.34       59.25     13.45 o 
  12   2  13      338.72      321.59     30.60 o 
  13   2  13        3.64       -4.13     25.55 o 
  14   2  13      335.81      381.98     40.19 o 
 -17   3  13      404.31      445.57     40.19 o 
 -16   3  13      249.30      248.18     36.72 o 
 -15   3  13       60.60       39.28     24.40 o 
 -14   3  13        6.15      -11.48     14.09 o 
 -13   3  13       21.47       12.77     18.11 o 
 -12   3  13      176.48      208.13     53.67 o 
 -11   3  13      396.43      379.04     21.08 o 
 -10   3  13      554.87      592.11     37.54 o 
  -9   3  13      201.97      228.07     12.76 o 
  -8   3  13      232.10      258.55     12.92 o 
  -7   3  13      335.49      350.70     14.34 o 
  -6   3  13      324.63      344.42     13.88 o 
  -5   3  13     1329.28     1306.16     26.79 o 
  -4   3  13       86.68      118.81      8.78 o 
  -3   3  13     1056.05     1110.06     23.11 o 
  -2   3  13        2.85        2.82      9.00 o 
  -1   3  13      181.42      206.76     11.49 o 
   0   3  13        9.12        8.55      7.11 o 
   1   3  13      520.15      491.54     19.25 o 
   2   3  13       17.66        8.26      6.98 o 
   3   3  13       66.56       53.78     11.08 o 
   4   3  13       64.19       29.99      8.59 o 
   5   3  13      163.94      141.19     14.54 o 
   6   3  13       21.10       13.17      7.56 o 
   7   3  13      153.24      149.80     14.43 o 
   8   3  13      129.06      110.73     13.11 o 
   9   3  13       46.50       33.87     15.64 o 
  10   3  13       37.77        7.14     11.68 o 
  11   3  13      112.42      129.25     20.43 o 
  12   3  13        9.40       -1.18     13.85 o 
  13   3  13      201.49      202.86     40.44 o 
 -17   4  13      186.33      239.66     36.80 o 
 -16   4  13      521.14      518.76     41.76 o 
 -15   4  13      433.09      447.71     27.38 o 
 -14   4  13      494.70      553.30     28.21 o 
 -13   4  13      162.63      142.44     20.55 o 
 -12   4  13     1492.60     1638.32     44.94 o 
 -11   4  13       69.91       92.61     15.59 o 
 -10   4  13      794.72      705.28     86.96 o 
  -9   4  13      209.85      170.69     25.72 o 
  -8   4  13      301.13      364.75     27.62 o 
  -7   4  13      304.13      253.97     16.19 o 
  -6   4  13     1631.97     1588.63     31.24 o 
  -5   4  13      173.44      178.93     10.23 o 
  -4   4  13       19.08       11.83      8.07 o 
  -3   4  13       27.53       24.85      7.74 o 
  -2   4  13     1567.89     1533.58     48.82 o 
  -1   4  13      478.07      473.80     15.96 o 
   0   4  13     4740.43     4914.46     65.75 o 
   1   4  13      123.58      107.02     14.99 o 
   2   4  13     5239.23     5486.70     72.35 o 
   3   4  13       85.59       84.20     10.74 o 
   4   4  13     3915.27     3786.10     55.52 o 
   5   4  13        1.60        0.31      8.55 o 
   6   4  13      966.22      620.31     37.13 o 
   7   4  13     2115.67     2028.28     39.60 o 
   8   4  13      131.57      154.71     20.77 o 
   9   4  13      320.80      315.13     17.60 o 
  10   4  13     1177.24     1205.72     31.36 o 
  11   4  13       13.00        9.46     13.59 o 
  12   4  13      299.79      308.88     27.60 o 
  13   4  13        0.55      -13.36     18.43 o 
 -16   5  13       53.67       53.23     26.63 o 
 -15   5  13      228.14      269.58     41.14 o 
 -14   5  13        5.73        4.06     17.56 o 
 -13   5  13      883.28      881.01     34.58 o 
 -12   5  13       58.54       49.11     16.10 o 
 -11   5  13     1391.81     1430.27     42.18 o 
 -10   5  13       27.31        9.27     14.30 o 
  -9   5  13      585.66      574.93     26.39 o 
  -8   5  13        4.37        4.50     12.82 o 
  -7   5  13     1180.38     1398.64     30.33 o 
  -6   5  13      313.25      301.46     13.84 o 
  -5   5  13      705.19      710.81     21.07 o 
  -4   5  13       48.72       39.84      9.37 o 
  -3   5  13     3711.45     3872.96    117.76 o 
  -2   5  13      918.63      798.23     20.80 o 
  -1   5  13     3573.35     3686.39     53.97 o 
   0   5  13      446.50      408.60     15.97 o 
   1   5  13     6831.53     6689.50     85.64 o 
   2   5  13       55.84       43.25     10.21 o 
   3   5  13     5671.86     5830.92    118.75 o 
   4   5  13      329.66      329.56     15.84 o 
   5   5  13     6057.64     6277.79    102.55 o 
   6   5  13      300.61      295.32     19.28 o 
   7   5  13     5113.17     5100.68     89.92 o 
   8   5  13        3.00        8.46     12.40 o 
   9   5  13     1588.37     1651.46     37.79 o 
  10   5  13      127.90       95.22     38.66 o 
  11   5  13     1516.65     1565.05     38.26 o 
  12   5  13       14.56       17.58     16.60 o 
 -15   6  13       41.95       14.24     20.25 o 
 -14   6  13      100.45      113.41     30.06 o 
 -13   6  13       36.70        6.49     17.27 o 
 -12   6  13      347.96      351.18     24.94 o 
 -11   6  13     1072.26     1045.96     47.59 o 
 -10   6  13     1080.76     1043.01     36.69 o 
  -9   6  13      488.95      453.75     36.06 o 
  -8   6  13      232.34      189.90     20.40 o 
  -7   6  13      768.32      813.95     31.09 o 
  -6   6  13      114.38       91.95     12.24 o 
  -5   6  13     1997.24     1956.84     31.33 o 
  -4   6  13       14.44       22.02      9.01 o 
  -3   6  13       38.76       18.95     11.11 o 
  -2   6  13       39.75       44.17     10.06 o 
  -1   6  13      230.65      253.09     13.77 o 
   0   6  13      214.87      187.95     14.20 o 
   1   6  13      264.53      233.60     13.63 o 
   2   6  13       15.03       16.03      8.97 o 
   3   6  13       38.94       28.77     10.65 o 
   4   6  13       17.57       22.99     13.17 o 
   5   6  13      270.67      242.65     31.80 o 
   6   6  13       27.75      -13.85     13.85 o 
   7   6  13      224.99      244.14     20.41 o 
   8   6  13        3.93        7.08     15.18 o 
  10   6  13      314.32      332.09     23.93 o 
  11   6  13        8.67       -3.54     16.14 o 
 -13   7  13      140.41      144.70     23.83 o 
 -12   7  13      329.04      377.19     31.86 o 
 -11   7  13       49.60       26.06     19.16 o 
 -10   7  13      281.72      297.87     27.04 o 
  -9   7  13      271.03      278.77     25.93 o 
  -8   7  13      389.02      394.47     24.39 o 
  -7   7  13      378.21      364.81     22.66 o 
  -6   7  13      269.12      291.28     25.29 o 
  -5   7  13      342.04      305.44     17.00 o 
  -4   7  13      507.10      492.98     40.98 o 
  -3   7  13     1871.21     1814.74     35.49 o 
  -2   7  13      161.88      205.94     32.79 o 
  -1   7  13        3.43        4.56      9.47 o 
   0   7  13      225.99      226.15     21.65 o 
   1   7  13       13.08       21.16     10.83 o 
   2   7  13        0.55      -10.43     10.43 o 
   3   7  13      320.68      254.95     18.56 o 
   4   7  13       33.46       38.42     13.37 o 
   5   7  13      175.81      149.04     39.74 o 
   6   7  13        0.25       21.50     15.01 o 
   7   7  13      176.29      180.66     20.82 o 
   8   7  13        0.05       17.51     17.38 o 
   9   7  13       39.25       28.34     18.47 o 
 -11   8  13       31.70       16.90     20.44 o 
 -10   8  13      285.36      265.08     53.26 o 
  -9   8  13        6.62       -8.65     16.80 o 
  -8   8  13      188.23      177.99     23.63 o 
  -7   8  13      198.68      176.81     22.89 o 
  -6   8  13     1246.15     1284.59     55.28 o 
  -5   8  13      194.20      104.75     64.34 o 
  -4   8  13     1573.13     1710.60     70.79 o 
  -3   8  13       16.62        2.74     14.96 o 
  -2   8  13     1707.91     1691.30     35.70 o 
  -1   8  13       55.35       70.74     18.02 o 
   0   8  13      633.62      647.52     22.51 o 
   1   8  13        2.60       -0.81     11.78 o 
   2   8  13     1004.24     1043.70     40.60 o 
   3   8  13       23.25       13.65     16.33 o 
   4   8  13      726.90      800.06     31.42 o 
   5   8  13       77.99       94.59     26.42 o 
   6   8  13      473.98      480.83     26.38 o 
   7   8  13        1.08      -13.80     17.06 o 
  -9   9  13       40.45       20.69     21.18 o 
  -8   9  13       26.40       12.20     20.33 o 
  -7   9  13      276.66      294.77     27.02 o 
  -6   9  13      263.80      311.85     33.08 o 
  -5   9  13      523.80      502.43     34.03 o 
  -4   9  13        3.51        5.10     17.51 o 
  -3   9  13      221.51      164.73     36.63 o 
  -2   9  13        4.39       -3.86     17.68 o 
  -1   9  13      291.77      250.51     60.78 o 
   0   9  13       93.18      101.33     25.68 o 
   1   9  13      106.74      133.15     18.70 o 
   2   9  13        0.56      -11.22     14.56 o 
   3   9  13      255.47      344.22     27.36 o 
   4   9  13        1.17       -3.58     16.30 o 
   5   9  13      117.10      105.22     21.46 o 
 -18   0  14      407.91      332.44     37.79 o 
 -17   0  14      452.30      452.11     37.79 o 
 -16   0  14      103.68       82.78     26.96 o 
 -15   0  14     2393.55     2278.15     78.07 o 
 -14   0  14     3052.36     3233.06     95.02 o 
 -13   0  14     3891.78     3945.00    106.43 o 
 -12   0  14     2580.93     2700.22     55.47 o 
 -11   0  14     4202.07     4164.87     96.59 o 
 -10   0  14     2289.62     2478.49     50.17 o 
  -9   0  14     1876.76     1903.11     41.36 o 
  -8   0  14     3882.14     3988.24     68.47 o 
  -7   0  14     8295.55     8055.36    174.57 o 
  -6   0  14      356.67      299.25     18.73 o 
  -5   0  14     7141.45     7086.40    120.53 o 
  -4   0  14     3560.60     3492.78     59.19 o 
  -3   0  14    22596.40    23355.59    580.25 o 
  -2   0  14      685.75      683.16     31.76 o 
  -1   0  14     6884.28     6783.34    148.03 o 
   0   0  14     1333.00     1500.46     49.95 o 
   1   0  14     3876.78     2204.71     58.72 o 
   2   0  14      469.40      511.79     19.51 o 
   3   0  14     2159.01     2148.25     43.17 o 
   4   0  14      226.30      209.74     11.24 o 
   5   0  14       24.54       -0.05      9.79 o 
   6   0  14       46.26       39.24     13.63 o 
   7   0  14      594.49      548.87     18.50 o 
   8   0  14     2070.40     1954.16     35.68 o 
   9   0  14       15.52       10.68     10.27 o 
  10   0  14       20.47        8.01     27.21 o 
 -18   1  14       19.26       23.57     20.52 o 
 -17   1  14        8.79      -16.91     17.72 o 
 -16   1  14      382.87      397.27     24.96 o 
 -15   1  14        0.72        5.60     15.20 o 
 -14   1  14        1.28        2.06     14.06 o 
 -13   1  14       73.84       55.39     11.63 o 
 -12   1  14      473.73      455.26     19.88 o 
 -11   1  14      276.24      290.68     12.53 o 
 -10   1  14      129.74      101.24     18.58 o 
  -9   1  14     1140.75     1115.58     21.27 o 
  -8   1  14      528.30      539.05     14.27 o 
  -7   1  14     1213.04     1255.67     21.69 o 
  -6   1  14       30.05       22.20      6.11 o 
  -5   1  14      748.15      665.14     14.63 o 
  -4   1  14      482.25      506.05     12.56 o 
  -3   1  14      205.82      193.37      8.83 o 
  -2   1  14     1171.07     1084.69     26.42 o 
  -1   1  14       23.97       15.01      7.30 o 
   0   1  14       75.69       82.08      9.99 o 
   1   1  14      447.52      403.67     20.44 o 
   2   1  14      214.25      197.42     11.07 o 
   3   1  14     1003.08      942.07     28.06 o 
   4   1  14      360.88      352.93     19.15 o 
   5   1  14     2046.10     2066.41     27.38 o 
   6   1  14      134.57      127.01     10.98 o 
   7   1  14     3810.91     3761.88     42.49 o 
   8   1  14      568.90      523.93     14.11 o 
   9   1  14     1671.29     1642.43     33.69 o 
  10   1  14      203.25      201.58     20.20 o 
  11   1  14     1114.78     1134.72     35.12 o 
  12   1  14      264.25      373.38     41.76 o 
  13   1  14       87.28      106.35     30.52 o 
 -17   2  14       66.57       45.31     19.38 o 
 -16   2  14       20.63       26.82     23.82 o 
 -15   2  14       26.87       20.33     16.04 o 
 -14   2  14      521.47      477.42     20.20 o 
 -13   2  14       87.35       81.78     15.56 o 
 -12   2  14      273.95      273.13     14.96 o 
 -11   2  14       20.41       17.52      9.42 o 
 -10   2  14        0.98        3.96      7.35 o 
  -9   2  14      116.91      123.48     12.08 o 
  -8   2  14      111.49      100.28     15.02 o 
  -7   2  14      407.12      385.92     15.78 o 
  -6   2  14       39.38       39.84      8.70 o 
  -5   2  14      715.87      639.55     17.97 o 
  -4   2  14      256.57      257.15     12.42 o 
  -3   2  14      285.15      284.64     12.69 o 
  -2   2  14     4418.45     4518.84     60.53 o 
  -1   2  14      893.34      959.44     26.35 o 
   0   2  14      983.81     1006.45     28.37 o 
   1   2  14      284.12      299.85     13.26 o 
   2   2  14      518.47      550.39     17.06 o 
   3   2  14       28.00       29.81     11.00 o 
   4   2  14      110.52       93.67     12.04 o 
   5   2  14      197.91      209.25     16.10 o 
   6   2  14        1.52       -7.34      7.34 o 
   7   2  14     1132.32     1083.74     22.57 o 
   8   2  14       97.23       99.88     22.16 o 
   9   2  14      149.97      160.79     24.61 o 
  10   2  14       38.10       30.19     11.92 o 
  11   2  14      231.82      296.78     30.39 o 
  12   2  14        6.11      -15.67     15.67 o 
  13   2  14        9.82        9.76     28.86 o 
 -17   3  14      108.42       53.01     28.28 o 
 -16   3  14      371.94       12.90     23.24 o 
 -15   3  14      190.67       50.69     23.07 o 
 -14   3  14      106.29      132.19     19.31 o 
 -13   3  14       39.37       28.10     24.23 o 
 -12   3  14      663.07      720.64     28.71 o 
 -11   3  14     1326.67     1161.34     35.32 o 
 -10   3  14     1133.77     1167.32     35.03 o 
  -9   3  14      451.19      469.25     17.17 o 
  -8   3  14     2006.60     2079.75     37.21 o 
  -7   3  14     1507.23     1522.03     30.21 o 
  -6   3  14     1801.06     1651.47     31.54 o 
  -5   3  14     1772.18     1840.76     33.74 o 
  -4   3  14      365.44      349.96     12.11 o 
  -3   3  14      927.25      895.81     21.23 o 
  -2   3  14      280.43      243.33     12.20 o 
  -1   3  14     9602.40     9073.47    107.61 o 
   0   3  14      127.58      126.99     11.25 o 
   1   3  14     4942.81     4850.39     65.07 o 
   2   3  14       76.54       72.65     10.03 o 
   3   3  14     1833.80     1779.46     33.07 o 
   4   3  14      473.49      427.65     15.81 o 
   5   3  14     1442.88     1415.94     35.26 o 
   6   3  14     1416.92     1298.13     35.08 o 
   7   3  14       28.32       17.67      9.64 o 
   8   3  14      712.17      714.57     22.55 o 
   9   3  14      840.62      759.32     23.93 o 
  10   3  14      248.96      253.70     17.95 o 
  11   3  14      655.16      627.68     23.92 o 
  12   3  14      546.25      599.00     29.33 o 
  13   3  14      159.71      192.43     25.15 o 
 -16   4  14      429.70      420.85     39.28 o 
 -15   4  14      504.21      516.23     28.75 o 
 -14   4  14      241.53      284.29     24.25 o 
 -13   4  14      763.06      840.86     32.92 o 
 -12   4  14      407.38      270.50     33.74 o 
 -10   4  14      245.06      182.86     83.81 o 
  -9   4  14     1422.63     1325.17     37.92 o 
  -8   4  14       38.61       45.29     14.49 o 
  -7   4  14      579.69      624.56     25.30 o 
  -6   4  14      199.11      184.31     13.00 o 
  -5   4  14     1705.34     1636.14     26.89 o 
  -4   4  14       12.68        5.98      7.67 o 
  -3   4  14     1189.93     1258.83     26.03 o 
  -2   4  14       26.05       16.72      7.42 o 
  -1   4  14     2732.27     2721.29     50.75 o 
   0   4  14       36.65       40.03     11.58 o 
   1   4  14     3434.65     3477.81     51.94 o 
   2   4  14      395.45      422.31     16.28 o 
   3   4  14      524.35      587.84     19.04 o 
   4   4  14      163.51      135.65     12.93 o 
   5   4  14      551.43      511.79     18.36 o 
   6   4  14       15.49        5.10     16.13 o 
   7   4  14       20.35        5.08     12.81 o 
   8   4  14       59.75       58.62     25.67 o 
   9   4  14       31.38       14.48     12.57 o 
  10   4  14       86.88       78.26     15.44 o 
  11   4  14      143.79      126.43     37.87 o 
  12   4  14        0.81       -0.82     15.35 o 
 -16   5  14      182.47      280.84     44.82 o 
 -15   5  14        1.63        1.22     19.32 o 
 -14   5  14      559.13      600.57     31.26 o 
 -13   5  14        1.63       17.83     17.22 o 
 -12   5  14      842.28      893.89     34.73 o 
 -11   5  14        4.39       28.59     16.62 o 
 -10   5  14      669.10      747.72     30.78 o 
  -9   5  14        7.96       12.61     13.04 o 
  -8   5  14      567.12      560.11     25.84 o 
  -7   5  14        0.56        1.36      9.05 o 
  -6   5  14      169.54      182.16     14.34 o 
  -5   5  14        1.54       -4.44      6.78 o 
  -4   5  14       74.80       96.82     20.43 o 
  -3   5  14       64.57       43.31     16.36 o 
  -2   5  14      718.70      714.84     20.31 o 
  -1   5  14      335.61      277.79     13.79 o 
   0   5  14       99.39       80.27     12.37 o 
   1   5  14      303.43      274.85     14.56 o 
   2   5  14       29.59       20.34     12.42 o 
   3   5  14      212.09      226.42     13.72 o 
   4   5  14        3.76       -8.51      9.43 o 
   5   5  14       48.74       55.49     15.46 o 
   6   5  14      218.73      239.56     21.67 o 
   7   5  14      360.67      322.79     21.88 o 
   8   5  14      198.84       94.65     42.26 o 
   9   5  14       33.65       -0.93     15.94 o 
  10   5  14       19.36       23.49     14.43 o 
  11   5  14        4.75        8.84     17.17 o 
 -14   6  14      151.65      143.33     24.35 o 
 -13   6  14      760.84      762.29     34.82 o 
 -12   6  14      234.57      267.35     36.97 o 
 -11   6  14      374.44      396.54     25.67 o 
 -10   6  14       55.51       52.72     16.65 o 
  -9   6  14      570.43      606.95     28.41 o 
  -8   6  14      340.46      317.81     30.93 o 
  -7   6  14      528.54      570.39     27.11 o 
  -6   6  14      514.89      543.25     20.40 o 
  -5   6  14      927.46      890.07     20.59 o 
  -4   6  14     1553.40     1510.33     36.02 o 
  -3   6  14     1658.80     1710.68     33.52 o 
  -2   6  14     1356.00     1392.44     29.91 o 
  -1   6  14      516.87      528.64     18.56 o 
   0   6  14      146.75      165.51     23.07 o 
   1   6  14     1483.23     1473.40     31.95 o 
   2   6  14      822.07      764.27     22.91 o 
   3   6  14       88.37       76.48     12.32 o 
   4   6  14      178.43      172.93     18.26 o 
   5   6  14      519.90      510.48     24.49 o 
   6   6  14      814.19      815.07     36.51 o 
   7   6  14      505.96      497.50     26.24 o 
   8   6  14      299.66      314.75     24.38 o 
  10   6  14      162.90      180.71     29.61 o 
 -13   7  14       26.84       34.59     20.39 o 
 -12   7  14      151.76      190.86     40.19 o 
 -11   7  14        2.72        3.37     22.91 o 
 -10   7  14      532.98      554.05     30.12 o 
  -9   7  14       50.12       81.78     25.72 o 
  -8   7  14      128.78      127.15     21.58 o 
  -7   7  14      170.26      159.14     23.28 o 
  -6   7  14      573.53      600.89     29.33 o 
  -5   7  14     1584.75     1601.91     35.94 o 
  -4   7  14       92.43       94.92     22.13 o 
  -3   7  14     1905.03     1811.73     36.08 o 
  -2   7  14       21.17        2.71     10.53 o 
  -1   7  14     1702.67     1680.87     35.23 o 
   0   7  14        2.65        6.41     10.07 o 
   1   7  14     1309.46     1323.00     31.27 o 
   2   7  14      484.52      486.81     19.95 o 
   3   7  14     1119.45     1082.39     35.04 o 
   4   7  14      388.47      379.60     22.82 o 
   5   7  14      122.81      130.25     19.55 o 
   6   7  14      716.67      737.72     31.45 o 
   7   7  14       22.93       17.61     17.04 o 
   8   7  14      207.68      203.92     23.34 o 
   9   7  14       20.99        6.62     18.63 o 
 -11   8  14        9.43       18.98     19.91 o 
 -10   8  14        6.89        4.14     20.00 o 
  -9   8  14       14.61       16.91     18.79 o 
  -8   8  14      150.71      201.52     25.61 o 
  -7   8  14        8.73       10.37     17.53 o 
  -6   8  14        3.74        0.46     17.72 o 
  -5   8  14       65.90       23.47     15.63 o 
  -4   8  14      607.41      624.50     48.96 o 
  -3   8  14        9.91       15.19     15.68 o 
  -2   8  14      162.24      214.28     28.24 o 
  -1   8  14        8.17        6.31     12.27 o 
   0   8  14        4.99        6.18     12.46 o 
   1   8  14       38.55       38.73     13.75 o 
   2   8  14       28.01       39.95     15.75 o 
   3   8  14        0.65      -12.82     13.79 o 
   4   8  14        4.06       -3.49     15.99 o 
   5   8  14       10.83       11.49     15.57 o 
   6   8  14      147.41      150.80     22.00 o 
   7   8  14        3.07       15.40     19.00 o 
  -8   9  14      889.82      936.71     40.64 o 
  -7   9  14      135.45      128.58     24.72 o 
  -5   9  14      131.88       94.61     22.16 o 
  -4   9  14      550.19      539.14     45.40 o 
  -3   9  14        8.96       23.90     31.01 o 
  -2   9  14      860.88      932.85     37.67 o 
  -1   9  14       21.82        4.71     19.17 o 
   0   9  14      643.96      648.96     34.28 o 
   1   9  14        1.49       -8.13     15.09 o 
   2   9  14      554.29      564.73     28.36 o 
   3   9  14      153.95      196.30     28.86 o 
   4   9  14      565.20      620.80     30.66 o 
 -17   1  15      106.69       81.57     55.16 o 
 -16   1  15      350.04      345.09     25.76 o 
 -15   1  15       42.50       26.00     15.96 o 
 -14   1  15     1190.75     1320.08     39.50 o 
 -13   1  15      558.41      501.50     19.85 o 
 -12   1  15       13.08        0.07      9.83 o 
 -11   1  15       51.41       59.28      9.81 o 
 -10   1  15      139.04      122.26     14.66 o 
  -9   1  15      229.75      221.02     11.01 o 
  -8   1  15      824.79      864.92     18.41 o 
  -7   1  15      172.84      155.45     16.71 o 
  -6   1  15     1515.53     1508.99     24.70 o 
  -5   1  15      293.89      328.14     14.27 o 
  -4   1  15     4770.69     5126.85     76.26 o 
  -3   1  15     1104.68     1173.58     24.95 o 
  -2   1  15     4710.07     4966.96     83.09 o 
  -1   1  15      960.10     1038.15     23.30 o 
   0   1  15      254.41      209.75     17.11 o 
   1   1  15       36.28       25.56      7.66 o 
   2   1  15     2518.93     2510.30     40.64 o 
   3   1  15      520.99      528.00     51.11 o 
   4   1  15       89.24       94.91     10.61 o 
   5   1  15       13.72        9.87      7.26 o 
   6   1  15     1137.49     1139.94     20.21 o 
   7   1  15       58.75       52.29      8.23 o 
   8   1  15     1641.16     1613.26     25.37 o 
   9   1  15       52.76       34.77     29.11 o 
  10   1  15      632.22      630.71     22.65 o 
  11   1  15        5.87        6.74     16.59 o 
 -17   2  15     1030.72     1100.12     58.14 o 
 -16   2  15       82.15       53.34     26.30 o 
 -15   2  15     1025.07     1026.28     51.85 o 
 -14   2  15      335.10      317.78     28.78 o 
 -13   2  15     1567.24     1465.47     41.24 o 
 -12   2  15      180.72      175.57     38.95 o 
 -11   2  15     2944.99     2933.75     60.78 o 
 -10   2  15     1393.52     1471.91     35.08 o 
  -9   2  15     2985.41     3167.86     49.68 o 
  -8   2  15      210.75      203.02     12.18 o 
  -7   2  15     5365.50     5356.80     72.30 o 
  -6   2  15       18.41        6.31      7.93 o 
  -5   2  15     5067.14     5136.91     69.39 o 
  -4   2  15     2329.52     2418.62     40.01 o 
  -3   2  15     4855.12     4981.60     83.72 o 
  -2   2  15     1261.46     1277.44     26.46 o 
  -1   2  15     4309.01     4245.83    137.77 o 
   0   2  15      971.26     1030.23     28.05 o 
   1   2  15     1484.48     1627.56     30.76 o 
   2   2  15     1581.86     1686.80     31.87 o 
   3   2  15     2215.22     2223.98     44.48 o 
   4   2  15      278.55      275.07     17.00 o 
   5   2  15      700.25      741.20     32.05 o 
   6   2  15      115.06      105.00     10.51 o 
   7   2  15      377.15      353.89     13.86 o 
   8   2  15      166.47      180.10     25.12 o 
   9   2  15      282.52      314.75     17.21 o 
  10   2  15       62.41       58.27     13.46 o 
  11   2  15      654.47      745.68     31.03 o 
  12   2  15      237.20      248.89     44.70 o 
 -17   3  15      143.92       63.51     28.12 o 
 -16   3  15       64.05       76.74     27.62 o 
 -15   3  15      171.31      172.79     38.04 o 
 -14   3  15        0.27        0.63     15.93 o 
 -13   3  15      153.41      122.86     40.23 o 
 -12   3  15      122.31      143.13     28.99 o 
 -11   3  15       26.78       38.03     16.75 o 
 -10   3  15      136.54      137.06     17.90 o 
  -9   3  15       23.75       22.64     10.19 o 
  -8   3  15      294.96      244.89     13.53 o 
  -7   3  15       65.47       49.74     12.39 o 
  -6   3  15        0.08        1.67      8.27 o 
  -5   3  15        2.01       -6.97      7.54 o 
  -4   3  15        9.93       10.76      6.85 o 
  -3   3  15       11.39       10.62      7.58 o 
  -2   3  15        0.12       -5.67      7.34 o 
  -1   3  15       61.04       56.31      9.55 o 
   0   3  15      388.33      349.76     19.78 o 
   1   3  15      400.73      392.00     15.77 o 
   2   3  15      637.64      611.73     19.16 o 
   3   3  15      242.38      247.13     13.54 o 
   4   3  15       65.43       59.77     10.66 o 
   5   3  15      703.84      659.19     24.53 o 
   6   3  15      592.64      482.08     58.33 o 
   7   3  15      437.66      381.27     17.06 o 
   8   3  15      131.91      144.00     15.36 o 
   9   3  15      144.12      108.19     14.73 o 
  10   3  15        0.23      -12.61     12.61 o 
  11   3  15        9.92       -0.85     13.73 o 
  12   3  15      106.06      114.40     22.58 o 
 -16   4  15      324.80      350.14     37.88 o 
 -15   4  15      146.81      102.61     37.83 o 
 -14   4  15      423.98      446.40     39.12 o 
 -13   4  15      245.66      201.29     31.67 o 
 -12   4  15       30.71        8.35     14.94 o 
 -11   4  15     1698.67     1607.38     73.64 o 
 -10   4  15       96.49      107.52     17.29 o 
  -9   4  15      455.67      420.27     22.23 o 
  -8   4  15       25.47       46.70     14.92 o 
  -7   4  15     2430.17     2497.59     43.50 o 
  -6   4  15       33.33       25.31      9.48 o 
  -5   4  15     1074.88     1080.31     21.79 o 
  -4   4  15      230.47      219.90     12.41 o 
  -3   4  15      822.57      732.33     20.17 o 
  -2   4  15       77.83       67.29     15.99 o 
  -1   4  15      969.11      898.36     23.05 o 
   0   4  15      185.70      198.46     14.13 o 
   1   4  15     1054.96     1075.04     25.76 o 
   2   4  15     2914.54     2838.07     58.31 o 
   3   4  15     1772.29     1735.91     34.25 o 
   4   4  15      248.58      231.38     14.52 o 
   5   4  15     1723.48     1589.05     37.56 o 
   6   4  15      344.91      292.24     20.88 o 
   7   4  15      101.55       73.00     21.79 o 
   8   4  15       75.08       37.46     14.98 o 
   9   4  15       53.56       66.53     18.96 o 
  10   4  15      282.07      271.98     21.48 o 
  11   4  15      207.68      225.52     45.38 o 
 -15   5  15       63.28       79.84     22.21 o 
 -14   5  15      109.97       93.44     21.66 o 
 -13   5  15        0.65        9.02     17.19 o 
 -12   5  15      930.30     1111.77     38.78 o 
 -11   5  15      178.97      205.40     22.50 o 
 -10   5  15      345.86      310.66     21.55 o 
  -9   5  15       94.85       65.18     18.65 o 
  -7   5  15        1.88       -1.95      8.99 o 
  -6   5  15       34.79       40.64      8.70 o 
  -5   5  15       17.49        8.21      7.94 o 
  -4   5  15       28.03       25.97      9.49 o 
  -3   5  15       12.95        1.43      8.22 o 
  -2   5  15       20.63       32.72      9.57 o 
  -1   5  15        4.88       14.32     11.22 o 
   0   5  15      717.88      631.56     19.89 o 
   1   5  15       27.27       20.53     10.00 o 
   2   5  15     1108.89     1131.68     27.34 o 
   3   5  15       83.04       80.26     12.15 o 
   4   5  15     1606.06     1551.02     33.42 o 
   5   5  15        0.09      -10.20     12.97 o 
   6   5  15     3376.36     3372.91     68.62 o 
   7   5  15        0.19        7.98     13.32 o 
   8   5  15     1670.85      933.49     50.61 o 
   9   5  15        5.21       -1.11     16.49 o 
 -14   6  15        8.73        3.53     20.24 o 
 -13   6  15      136.37      189.95     27.50 o 
 -12   6  15       21.53       16.56     17.69 o 
 -11   6  15     1091.70     1129.93     39.60 o 
 -10   6  15        3.59       -0.68     15.61 o 
  -9   6  15      325.88      319.93     22.41 o 
  -8   6  15      131.18      107.72     17.83 o 
  -7   6  15      438.74      414.51     24.40 o 
  -6   6  15        0.14      -10.58     10.58 o 
  -5   6  15       24.82       43.55     11.73 o 
  -4   6  15        4.85        0.78      9.23 o 
  -3   6  15      137.23      180.40     14.49 o 
  -2   6  15       63.66       47.66     13.08 o 
  -1   6  15      618.78      609.67     20.45 o 
   0   6  15      147.43      144.27     15.96 o 
   1   6  15     1553.26     1538.23     33.45 o 
   2   6  15      128.81      127.79     14.46 o 
   3   6  15      886.67      893.89     25.70 o 
   4   6  15      712.36      807.79     30.48 o 
   5   6  15      437.40      459.79     24.59 o 
   6   6  15     1489.51     1600.54     44.88 o 
   7   6  15      397.21      492.12     26.95 o 
   8   6  15      443.78      532.71     30.18 o 
   9   6  15       15.38      -24.10     27.79 o 
 -12   7  15      133.17      179.57     52.64 o 
 -11   7  15        0.07        0.81     20.92 o 
 -10   7  15      302.85      313.60     26.92 o 
  -9   7  15       12.47        4.47     16.08 o 
  -8   7  15      814.29      823.21     34.26 o 
  -7   7  15        7.58      -12.14     16.08 o 
  -6   7  15      797.84      782.97     33.39 o 
  -5   7  15        0.35       -1.70     12.02 o 
  -4   7  15     2405.86     2324.73     64.86 o 
  -3   7  15       13.44       -8.64     10.66 o 
  -2   7  15     1291.78     1359.45     31.30 o 
  -1   7  15      261.44      293.04     17.77 o 
   0   7  15      581.21      589.55     21.61 o 
   1   7  15       21.18       19.13     14.61 o 
   2   7  15      188.73      197.30     17.28 o 
   3   7  15       47.64       28.57     14.35 o 
   4   7  15        8.85       22.36     16.30 o 
   5   7  15      152.17      185.51     21.98 o 
   6   7  15      133.93      158.89     29.15 o 
   7   7  15       45.86       57.57     18.72 o 
   8   7  15      444.50      488.52     28.27 o 
 -10   8  15      100.47      136.38     25.37 o 
  -9   8  15      328.82      358.36     29.32 o 
  -8   8  15        0.11      -16.81     16.81 o 
  -7   8  15      177.33      189.56     48.50 o 
  -6   8  15       21.35       -5.90     23.53 o 
  -5   8  15      215.41      114.62     28.37 o 
  -4   8  15       28.71       31.62     14.08 o 
  -3   8  15      169.86      190.33     62.31 o 
  -2   8  15        6.74       12.28     12.32 o 
  -1   8  15      627.57      676.41     37.78 o 
   0   8  15        7.54       23.72     13.16 o 
   1   8  15      224.87      290.29     24.15 o 
   2   8  15       13.82       14.49     14.97 o 
   3   8  15      605.26      611.28     28.69 o 
   4   8  15       27.74       33.54     21.42 o 
   5   8  15      212.27      265.23     24.88 o 
   6   8  15       39.73       29.46     19.67 o 
  -7   9  15      114.83      113.85     25.27 o 
  -6   9  15       60.95       32.41     22.78 o 
  -5   9  15       96.49      124.61     30.10 o 
  -4   9  15        1.49       -8.23     19.78 o 
  -3   9  15       10.14       28.20     31.59 o 
  -2   9  15       88.79       88.01     28.45 o 
  -1   9  15       32.83       38.03     20.59 o 
   0   9  15        9.16       25.01     17.23 o 
   1   9  15        0.12       19.58     16.56 o 
   2   9  15        0.97      -16.20     17.76 o 
 -17   0  16      327.46      318.63     35.23 o 
 -16   0  16      326.64      368.75     34.73 o 
 -15   0  16      606.16      608.16     40.44 o 
 -14   0  16      326.33      288.61     29.77 o 
 -13   0  16      577.81      575.16     37.30 o 
 -12   0  16     1209.04     1138.11     34.06 o 
 -11   0  16      258.19      263.23     17.60 o 
 -10   0  16     1756.87     1713.68     40.96 o 
  -9   0  16     1031.50     1057.02     43.71 o 
  -8   0  16      560.36      552.08     21.37 o 
  -7   0  16     3000.56     3142.82     58.08 o 
  -6   0  16     1209.47     1307.86     32.12 o 
  -5   0  16     1979.64     1940.18     51.77 o 
  -4   0  16     2242.91     2451.99     47.13 o 
  -3   0  16    19050.84    19730.21    601.91 o 
  -2   0  16    10809.25    11556.41    183.80 o 
  -1   0  16     2207.81     2392.44     70.95 o 
   0   0  16     4038.29     4204.17    105.94 o 
   1   0  16     3616.73     3750.08     97.83 o 
   2   0  16     7099.49     6980.74    106.89 o 
   3   0  16      337.17      364.88     18.56 o 
   4   0  16     2553.28     2663.94     53.03 o 
   5   0  16       41.20       26.34     13.73 o 
   6   0  16     3279.23     3338.06     62.78 o 
   7   0  16     2264.41     2077.22     46.44 o 
   8   0  16     2619.40     2613.32     54.53 o 
   9   0  16     1176.78     1219.62     47.80 o 
 -17   1  16      138.93      141.81     22.89 o 
 -16   1  16       68.06       52.36     20.59 o 
 -15   1  16       67.84       37.35     16.91 o 
 -14   1  16       14.43        0.90     14.74 o 
 -13   1  16      220.30      148.91     24.27 o 
 -12   1  16       72.29       71.61     13.78 o 
 -11   1  16      730.00      743.96     21.94 o 
 -10   1  16        1.49        2.04      9.23 o 
  -9   1  16      187.55      194.85     14.81 o 
  -8   1  16        4.23        2.51      8.22 o 
  -7   1  16     2026.04     1962.48     35.39 o 
  -6   1  16      107.02      123.27     16.17 o 
  -5   1  16        3.62       -0.83      9.84 o 
  -4   1  16      781.63      734.28     19.77 o 
  -3   1  16      560.46      570.22     17.90 o 
  -2   1  16      253.00      297.00     35.23 o 
  -1   1  16      124.66      125.96     27.50 o 
   0   1  16      755.40      763.49     20.89 o 
   1   1  16       45.87       58.63      9.96 o 
   2   1  16      456.10      411.67     19.49 o 
   3   1  16      399.65      315.99     24.11 o 
   4   1  16      271.80      255.59     13.40 o 
   5   1  16       28.88       15.08     11.77 o 
   6   1  16      975.33      970.59     24.79 o 
   7   1  16      146.28      117.29     16.68 o 
   8   1  16      659.10      636.72     16.45 o 
   9   1  16       11.79       -8.16     13.57 o 
  10   1  16      392.34      386.94     30.93 o 
 -17   2  16      136.21       92.70     32.25 o 
 -16   2  16      250.96      247.51     36.47 o 
 -15   2  16      321.30      281.67     31.43 o 
 -14   2  16       11.16       12.29     19.27 o 
 -13   2  16       91.25       95.55     17.57 o 
 -12   2  16       29.47       23.99     14.00 o 
 -11   2  16       70.49      110.32     24.48 o 
 -10   2  16      236.48      230.55     15.14 o 
  -9   2  16       60.95       68.34     11.26 o 
  -8   2  16      891.62      887.80     25.33 o 
  -7   2  16       38.92       52.30     11.00 o 
  -6   2  16       24.55       13.01      8.55 o 
  -5   2  16        0.83       -3.33      7.96 o 
  -4   2  16     2278.03     2254.70     38.99 o 
  -3   2  16      611.16      623.50     23.94 o 
  -2   2  16        5.55        8.14      8.06 o 
  -1   2  16      513.00      514.22     17.56 o 
   0   2  16       70.64       48.42      9.67 o 
   1   2  16      258.49      258.83     13.34 o 
   2   2  16        8.73        1.53      9.23 o 
   3   2  16      391.71      420.07     16.58 o 
   4   2  16        6.33        8.05      8.48 o 
   5   2  16        4.62        4.84      8.83 o 
   6   2  16      767.98      723.78     22.05 o 
   7   2  16      626.05      612.08     18.11 o 
   8   2  16      206.64      193.96     36.71 o 
   9   2  16      213.50      225.56     32.84 o 
  10   2  16        1.08       -4.10     15.64 o 
  11   2  16      245.54      261.46     31.30 o 
  12   2  16        4.86       39.96     21.43 o 
 -16   3  16       94.60       61.61     29.85 o 
 -15   3  16      274.45      354.69     26.65 o 
 -14   3  16        3.50       -1.55     16.63 o 
 -13   3  16      116.39      139.86     39.16 o 
 -12   3  16       38.60       36.80     27.46 o 
 -11   3  16      511.65      575.57     26.28 o 
 -10   3  16      345.11      345.78     20.61 o 
  -9   3  16     1004.45      957.17     25.03 o 
  -8   3  16       11.21        9.53     11.13 o 
  -7   3  16     2441.55     2375.28     41.64 o 
  -6   3  16     1281.31     1321.07     29.36 o 
  -5   3  16      882.79      861.50     22.90 o 
  -4   3  16        6.05       13.83      8.51 o 
  -3   3  16      489.95      495.49     17.03 o 
  -2   3  16      591.96      631.07     19.03 o 
  -1   3  16      231.43      253.15     13.67 o 
   0   3  16     2660.32     2721.09     44.35 o 
   1   3  16     1245.86     1218.90     27.27 o 
   2   3  16     1908.57     1931.22     36.04 o 
   3   3  16     1226.95     1216.16     29.46 o 
   4   3  16     3700.67     3685.53     57.28 o 
   5   3  16      448.18      386.38     30.47 o 
   6   3  16      218.35      240.51     16.28 o 
   7   3  16      601.84      575.67     25.43 o 
   8   3  16      160.63      156.63     26.24 o 
   9   3  16        8.57        5.19     12.66 o 
  10   3  16      231.62      254.99     37.63 o 
  11   3  16       15.38        9.47     15.72 o 
 -16   4  16        3.60        4.05     26.79 o 
 -15   4  16      282.95      361.80     44.16 o 
 -14   4  16      134.02      150.26     33.24 o 
 -13   4  16      412.46      431.57     26.04 o 
 -12   4  16       78.87       35.69     16.41 o 
 -11   4  16     1092.56     1115.58     37.62 o 
 -10   4  16      297.03      318.87     21.49 o 
  -9   4  16      842.37      813.83     30.44 o 
  -8   4  16      239.04      291.72     15.33 o 
  -7   4  16      780.84      850.80     24.01 o 
  -6   4  16     1093.55     1107.95     27.28 o 
  -5   4  16     2702.52     2489.39     43.94 o 
  -4   4  16     1093.39     1074.25     34.89 o 
  -3   4  16      721.20      809.01     21.91 o 
  -2   4  16     1036.36      999.31     28.93 o 
  -1   4  16     2460.92     2405.98     41.61 o 
   0   4  16     1542.13     1318.84     28.87 o 
   1   4  16      624.14      660.56     20.62 o 
   2   4  16      715.60      748.91     28.58 o 
   3   4  16      615.58      627.70     20.86 o 
   4   4  16      928.81      920.12     25.08 o 
   5   4  16      488.29      405.69     17.72 o 
   6   4  16      673.19      677.60    118.63 o 
   7   4  16       67.41       55.19     14.53 o 
   8   4  16      450.14      221.88     29.27 o 
   9   4  16       30.96        1.57     16.50 o 
  10   4  16      701.58      768.92     27.49 o 
  11   4  16       56.40       63.92     17.51 o 
 -15   5  16       31.62       29.37     27.70 o 
 -14   5  16        6.67      -15.35     27.83 o 
 -13   5  16        4.31        1.27     19.81 o 
 -12   5  16       96.05      115.96     22.62 o 
 -11   5  16      302.83      221.37    104.20 o 
 -10   5  16       16.21       -2.87     14.73 o 
  -9   5  16      168.00      103.08     42.26 o 
  -8   5  16      343.32      321.86     30.64 o 
  -7   5  16      375.24      369.60     17.30 o 
  -6   5  16      324.33      287.76     15.64 o 
  -5   5  16        3.29        3.98      8.26 o 
  -4   5  16      325.04      315.76     15.15 o 
  -3   5  16       11.55        9.63      8.83 o 
  -2   5  16        0.99       -0.43      8.87 o 
  -1   5  16      226.13      211.39     20.74 o 
   0   5  16      354.18      382.57     16.23 o 
   1   5  16      593.87      620.98     20.49 o 
   2   5  16       69.46       51.41     11.59 o 
   3   5  16     1085.15     1020.08     36.20 o 
   4   5  16      599.71      652.30     24.19 o 
   5   5  16      293.49      287.90     23.07 o 
   6   5  16       70.65       88.41     17.53 o 
   7   5  16      673.76      725.55     33.53 o 
   8   5  16       68.61       40.02     30.10 o 
   9   5  16       70.65       43.37     18.79 o 
  10   5  16      142.85       55.35     65.00 o 
 -13   6  16      151.07      180.99     25.48 o 
 -12   6  16      711.22      680.82     76.45 o 
 -11   6  16       62.99       47.49     17.92 o 
 -10   6  16      625.57      632.21     31.02 o 
  -9   6  16      258.70      228.65     23.47 o 
  -8   6  16      328.43      331.58     23.48 o 
  -7   6  16      222.49      226.98     23.31 o 
  -6   6  16      254.36      243.09     17.13 o 
  -5   6  16      769.64      695.33     19.28 o 
  -4   6  16      503.53      502.01     21.72 o 
  -3   6  16      856.05      836.36     24.09 o 
  -2   6  16      731.22      729.10     22.71 o 
  -1   6  16      508.84      550.02     20.21 o 
   0   6  16      683.75      648.36     21.77 o 
   1   6  16      155.88      127.24     15.58 o 
   2   6  16      595.42      571.04     21.37 o 
   3   6  16      157.54      172.41     19.91 o 
   4   6  16      399.01      404.30     23.63 o 
   5   6  16      291.81      308.23     23.13 o 
   6   6  16      546.36      551.56     28.12 o 
   7   6  16      830.61      863.02     34.29 o 
   8   6  16      241.19      261.39     36.43 o 
 -12   7  16       60.28       38.31     22.46 o 
 -11   7  16      154.14      137.56     39.20 o 
 -10   7  16      175.55      218.83     26.41 o 
  -9   7  16       61.78       38.20     19.79 o 
  -8   7  16        1.93        3.04     17.67 o 
  -7   7  16      329.01      308.73     27.31 o 
  -6   7  16       19.35       28.99     25.18 o 
  -5   7  16      323.78      284.85     18.26 o 
  -4   7  16       59.89       71.07     13.80 o 
  -3   7  16      437.11      408.79     18.63 o 
  -2   7  16      204.85      241.84     27.13 o 
  -1   7  16      153.11      188.98     16.39 o 
   0   7  16      435.43      457.39     19.96 o 
   1   7  16       57.49       70.07     15.22 o 
   2   7  16      153.49      172.48     20.10 o 
   3   7  16       35.05       17.43     15.00 o 
   4   7  16      219.66      263.68     24.73 o 
   5   7  16       22.78       10.15     17.10 o 
   6   7  16       66.28       42.84     18.59 o 
   7   7  16       22.79       21.84     17.65 o 
  -9   8  16       71.68       48.09     21.37 o 
  -8   8  16       57.91       47.77     20.41 o 
  -7   8  16      268.79      274.57     30.31 o 
  -6   8  16        0.16       -1.97     19.11 o 
  -5   8  16      133.80       71.05     23.44 o 
  -4   8  16       42.67       45.42     14.57 o 
  -3   8  16       59.33       55.37     33.16 o 
  -2   8  16       38.97       51.60     14.25 o 
  -1   8  16       81.55      106.68     24.38 o 
   0   8  16       47.10       53.90     15.28 o 
   1   8  16        0.02      -12.49     15.91 o 
   2   8  16       11.81       28.42     17.67 o 
   3   8  16      131.03      112.49     19.78 o 
   4   8  16       31.40       39.68     18.30 o 
  -5   9  16      313.18      314.65     64.55 o 
  -4   9  16       32.29       15.58     20.35 o 
  -3   9  16      528.33      512.56     46.64 o 
  -2   9  16       70.84       65.34     41.47 o 
  -1   9  16      490.73      514.37     31.47 o 
   0   9  16       55.88       70.32     19.47 o 
 -17   1  17      324.55      354.52     38.70 o 
 -16   1  17       47.07       45.73     25.97 o 
 -15   1  17     1533.41     1514.69     62.85 o 
 -14   1  17        2.12      -17.28     21.01 o 
 -13   1  17     2705.45     2839.89     61.75 o 
 -12   1  17       77.32       48.77     16.50 o 
 -11   1  17     1148.36     1243.13     29.42 o 
 -10   1  17      315.13      278.03     14.74 o 
  -9   1  17     2016.08     2135.71     38.92 o 
  -8   1  17       64.60       82.05     11.85 o 
  -7   1  17      661.75      663.95     20.03 o 
  -6   1  17     1977.33     2022.49     36.46 o 
  -5   1  17     1661.41     1611.37     35.01 o 
  -4   1  17       89.12       85.19     10.87 o 
  -3   1  17     3034.92     3224.32     49.64 o 
  -2   1  17       78.97       81.89     15.96 o 
  -1   1  17       65.42       45.28     12.69 o 
   0   1  17      371.24      381.82     15.92 o 
   1   1  17      156.72      149.08     13.15 o 
   2   1  17       12.36       18.27      9.59 o 
   3   1  17       70.80       36.96     16.04 o 
   4   1  17        0.43        0.34      9.27 o 
   5   1  17      280.51      268.48     14.70 o 
   6   1  17      181.09      129.07     13.61 o 
   7   1  17      926.54      917.36     25.32 o 
   8   1  17      106.57       42.11     11.85 o 
   9   1  17      436.75      476.95     24.63 o 
  10   1  17        1.51       11.99     24.15 o 
 -16   2  17      679.79      665.71     46.31 o 
 -15   2  17      572.38      568.79     41.35 o 
 -14   2  17      154.50      157.55     52.31 o 
 -13   2  17       59.42       61.74     17.52 o 
 -12   2  17      760.26      728.79     29.22 o 
 -11   2  17      126.02       89.49     27.33 o 
 -10   2  17     1175.09     1076.83     27.03 o 
  -9   2  17       56.75       34.28     14.10 o 
  -8   2  17     1930.92     1942.46     40.09 o 
  -7   2  17       14.77        4.02      9.52 o 
  -6   2  17     3345.14     3440.12     59.14 o 
  -5   2  17     1386.45     1408.49     29.78 o 
  -4   2  17     1311.17     1493.31     30.84 o 
  -3   2  17      554.59      510.77     22.42 o 
  -2   2  17     4057.53     4208.91     75.21 o 
  -1   2  17     3556.84     3649.64     54.91 o 
   0   2  17     2199.52     2309.72     40.43 o 
   1   2  17      641.46      579.60     19.14 o 
   2   2  17     3760.95     3794.34     57.02 o 
   3   2  17      392.94      440.10     17.26 o 
   4   2  17     2790.26     2663.01     54.54 o 
   5   2  17       18.49        6.32      9.46 o 
   6   2  17     2436.38     2571.08     45.30 o 
   7   2  17       55.69       18.52     14.06 o 
   8   2  17     1664.16     1745.93     37.34 o 
   9   2  17        4.23       -3.20     12.59 o 
  10   2  17      958.82     1019.93     29.26 o 
  11   2  17      252.20      282.08     34.73 o 
 -16   3  17       13.13        5.04     27.70 o 
 -15   3  17      151.05      156.42     58.67 o 
 -14   3  17      235.65      264.82     60.91 o 
 -13   3  17        8.04        3.77     15.93 o 
 -12   3  17      461.11      479.85     25.39 o 
 -11   3  17        1.96      -13.39     13.39 o 
 -10   3  17      315.05      305.42     20.72 o 
  -9   3  17        3.70        6.84     14.36 o 
  -8   3  17      225.13      258.86     15.43 o 
  -7   3  17        0.26       -8.93      9.30 o 
  -6   3  17      123.77       99.78     18.22 o 
  -5   3  17       85.05       71.16     11.52 o 
  -4   3  17      195.12      177.20     13.38 o 
  -3   3  17        1.64       -3.47      8.39 o 
  -2   3  17        0.77       -4.55      8.55 o 
  -1   3  17     1591.80     1461.79     30.70 o 
   0   3  17      395.77      364.07     16.10 o 
   1   3  17      132.03      125.73     12.82 o 
   2   3  17       17.01       21.92     10.13 o 
   3   3  17       10.57       21.23     10.19 o 
   4   3  17      193.81      142.88     22.99 o 
   5   3  17       82.28       68.43     16.70 o 
   6   3  17      106.09       94.58     15.18 o 
   7   3  17      843.60      736.41     36.63 o 
   8   3  17        0.00       -1.60     15.01 o 
   9   3  17        0.07      -12.86     12.86 o 
  10   3  17      234.40      237.88     21.06 o 
  11   3  17       20.78       10.50     15.79 o 
 -15   4  17      307.61      353.88     26.96 o 
 -14   4  17       31.52       21.77     36.51 o 
 -13   4  17       14.49        8.72     17.16 o 
 -12   4  17      343.98      351.92     26.96 o 
 -11   4  17      102.54       96.63     29.32 o 
 -10   4  17      678.63      616.02     28.33 o 
  -9   4  17       47.69       15.67     15.92 o 
  -8   4  17      756.20      725.21     30.88 o 
  -7   4  17      213.51      217.99     18.52 o 
  -6   4  17     1701.73     1800.74     36.70 o 
  -5   4  17      303.02      268.97     15.13 o 
  -4   4  17      102.01      108.11     12.33 o 
  -3   4  17       21.33        8.10      9.13 o 
  -2   4  17      690.00      645.00     24.11 o 
  -1   4  17        0.94        2.01      8.87 o 
   0   4  17      861.24      816.93     22.99 o 
   1   4  17       64.41       38.67     13.24 o 
   2   4  17     1677.21     1738.37     35.50 o 
   3   4  17      722.97      677.33     21.89 o 
   4   4  17     1349.15     1309.38     34.65 o 
   5   4  17        9.00      -13.63     13.63 o 
   6   4  17     1204.19     1247.03     38.83 o 
   7   4  17       56.83       28.29     15.09 o 
   8   4  17      125.63       70.70     38.95 o 
   9   4  17      417.94      384.64     25.13 o 
  10   4  17        5.00       -2.52     20.67 o 
 -14   5  17        6.32       -8.37     19.40 o 
 -12   5  17        4.71        1.48     26.30 o 
 -11   5  17     2589.14     2561.43     62.27 o 
 -10   5  17       99.54       73.79     18.52 o 
  -9   5  17     1241.30     1163.56     55.49 o 
  -8   5  17       82.49       58.13     16.07 o 
  -7   5  17     1649.31     1658.00     36.00 o 
  -6   5  17       24.06        8.10     10.92 o 
  -5   5  17      750.88      667.52     18.68 o 
  -4   5  17      247.91      267.00     16.11 o 
  -3   5  17      111.33      180.16     22.91 o 
  -2   5  17      972.36      945.14     35.65 o 
  -1   5  17      146.72      160.90     25.64 o 
   0   5  17      724.65      661.13     21.47 o 
   1   5  17       58.96       78.42     12.62 o 
   2   5  17      426.82      397.13     17.50 o 
   3   5  17      410.12      444.91     28.89 o 
   4   5  17        1.86       -8.29     13.68 o 
   5   5  17      293.55      322.41     23.11 o 
   6   5  17       15.76      -12.75     15.41 o 
   7   5  17      935.68      952.84     35.40 o 
   8   5  17        2.99       -9.00     15.12 o 
   9   5  17       54.81       76.04     20.32 o 
 -13   6  17       42.33       32.39     20.85 o 
 -12   6  17        2.16       17.69     18.74 o 
 -11   6  17      288.98      256.54     26.94 o 
 -10   6  17       15.15       -5.25     16.73 o 
  -9   6  17      196.51      204.20     27.21 o 
  -8   6  17       91.80      103.22     20.96 o 
  -7   6  17      217.30      259.67     36.47 o 
  -6   6  17      394.82      381.74     22.61 o 
  -5   6  17       68.56       52.09     11.03 o 
  -4   6  17      455.84      444.25     21.37 o 
  -3   6  17      145.21      145.54     14.93 o 
  -2   6  17      620.64      632.37     25.87 o 
  -1   6  17      189.74      193.68     22.49 o 
   0   6  17      315.50      278.57     17.00 o 
   1   6  17      303.76      284.05     16.55 o 
   2   6  17      520.46      502.87     20.85 o 
   3   6  17       19.53       15.89     14.41 o 
   4   6  17      109.33       93.03     33.37 o 
   5   6  17        1.85       -7.58     14.85 o 
   6   6  17      109.48       93.04     23.69 o 
   7   6  17      208.22      220.56     25.18 o 
   8   6  17      151.33      148.93     23.64 o 
 -11   7  17      196.19      302.89     38.70 o 
 -10   7  17       61.49       52.50     19.65 o 
  -9   7  17      378.67      440.22     27.79 o 
  -8   7  17       10.02       23.65     18.64 o 
  -7   7  17      179.32      205.22     39.69 o 
  -6   7  17       15.50       13.24     17.93 o 
  -5   7  17      771.67      794.15     26.85 o 
  -4   7  17      327.80      340.05     17.81 o 
  -3   7  17     1068.87     1178.13     30.42 o 
  -2   7  17      182.24      252.37     28.36 o 
  -1   7  17      623.33      696.30     23.88 o 
   0   7  17      117.22      134.90     15.91 o 
   1   7  17      361.33      368.21     23.65 o 
   2   7  17      174.99      235.60     23.25 o 
   3   7  17      443.48      469.00     26.10 o 
   4   7  17      202.30      256.66     25.28 o 
   5   7  17      335.40      344.37     26.37 o 
   6   7  17      107.18       99.31     19.61 o 
  -8   8  17      791.47      863.47     38.01 o 
  -7   8  17       74.81      103.31     23.01 o 
  -6   8  17      546.28      564.41     32.00 o 
  -5   8  17        2.72      -17.78     17.78 o 
  -4   8  17      623.83      609.31     25.35 o 
  -3   8  17       59.96       65.07     23.20 o 
  -2   8  17     1001.47     1061.51     30.21 o 
  -1   8  17       22.10       31.49     14.47 o 
   0   8  17      840.57      912.62     38.35 o 
   1   8  17       23.08       18.27     17.35 o 
   2   8  17      280.06      314.41     26.43 o 
   3   8  17       48.08       25.16     18.68 o 
 -12   0  18        5.29      -11.91     19.27 o 
 -11   0  18      608.93      697.22     39.28 o 
 -10   0  18      569.27      516.86     33.58 o 
  -9   0  18        3.68       -2.65     16.95 o 
  -8   0  18      864.87      909.09     42.92 o 
  -7   0  18       56.25       21.50     16.62 o 
  -6   0  18       14.78       18.11     16.46 o 
  -5   0  18      788.88      812.83     39.69 o 
  -4   0  18     6702.70     6939.81    159.11 o 
  -3   0  18     1001.36      918.27     42.34 o 
  -2   0  18     1756.53     1841.84     63.43 o 
  -1   0  18      762.99      771.24     38.62 o 
   0   0  18     1695.97     1717.71     61.53 o 
   1   0  18      445.73      412.00     30.52 o 
   2   0  18     3482.51     2976.53     87.00 o 
   3   0  18     2279.18     2321.32     75.25 o 
   4   0  18      780.79      876.96     46.72 o 
   5   0  18      593.81      518.68     23.77 o 
   6   0  18     1393.30     1419.03     39.10 o 
   7   0  18     1744.81     1827.61     45.83 o 
   8   0  18     1603.53     1738.70     45.31 o 
   9   0  18     1210.52     1186.87     50.69 o 
 -16   1  18      110.01       74.01     31.84 o 
 -15   1  18      228.32      235.36     34.98 o 
 -14   1  18       70.82       39.94     23.65 o 
 -13   1  18      223.52      267.53     59.25 o 
 -12   1  18     1639.55     1708.81     45.18 o 
 -11   1  18      623.63      627.19     21.31 o 
 -10   1  18      869.59      869.79     24.56 o 
  -9   1  18      300.03      302.50     15.54 o 
  -8   1  18      868.02      854.12     23.33 o 
  -7   1  18      569.44      582.26     19.44 o 
  -6   1  18      565.74      521.61     18.09 o 
  -5   1  18       29.09       18.80      9.25 o 
  -4   1  18       94.55       70.15     12.56 o 
  -3   1  18       10.28       27.97      9.79 o 
  -2   1  18      339.35      339.71     19.60 o 
  -1   1  18      187.91      206.43     17.69 o 
   0   1  18       54.08       78.98     22.20 o 
   1   1  18      364.40      382.90     16.57 o 
   2   1  18     1390.23     1408.25     30.80 o 
   3   1  18        4.14       -2.41      8.63 o 
   4   1  18     1180.68     1063.38     27.10 o 
   5   1  18      142.60      105.86     13.48 o 
   6   1  18      702.71      693.15     23.00 o 
   7   1  18      132.42       79.63     14.50 o 
   8   1  18      382.04      369.83     22.58 o 
   9   1  18        1.53       22.35     16.09 o 
  10   1  18      144.49      161.34     31.84 o 
 -16   2  18       23.96       23.40     28.12 o 
 -15   2  18       25.80       13.73     26.05 o 
 -14   2  18      802.29      809.59     32.75 o 
 -13   2  18      222.65      185.24     22.40 o 
 -12   2  18       49.31       38.03     16.54 o 
 -11   2  18      127.34       89.95     27.79 o 
 -10   2  18      419.67      419.62     18.33 o 
  -9   2  18       80.38       63.56     14.84 o 
  -8   2  18      641.25      584.33     20.02 o 
  -7   2  18       35.71       42.29     15.56 o 
  -6   2  18      437.51      411.04     17.43 o 
  -5   2  18      726.47      680.49     21.22 o 
  -4   2  18      970.06      940.22     24.55 o 
  -3   2  18      488.73      567.06     24.35 o 
  -2   2  18        2.63       -2.64     11.99 o 
  -1   2  18      745.31      770.51     35.33 o 
   0   2  18       93.96       76.00     11.59 o 
   1   2  18     1100.58     1156.68     28.05 o 
   2   2  18      271.85      240.81     14.03 o 
   3   2  18      169.23      185.01     17.62 o 
   4   2  18       30.13        0.22     17.74 o 
   5   2  18       18.78        4.96      9.48 o 
   6   2  18        2.60      -10.36     10.36 o 
   7   2  18      277.77      248.97     21.20 o 
   8   2  18        0.85        7.01     14.06 o 
   9   2  18        8.03       -9.76     16.71 o 
  10   2  18        4.62       -9.83     17.60 o 
 -15   3  18       77.07      102.96     35.89 o 
 -14   3  18       41.23       12.36     18.74 o 
 -13   3  18       26.57       22.34     17.47 o 
 -12   3  18      724.72      687.64     30.34 o 
 -11   3  18     1172.51     1219.97     38.71 o 
 -10   3  18      853.97      807.93     35.64 o 
  -9   3  18     1314.16     1369.26     32.11 o 
  -8   3  18     2006.57     1966.40     40.45 o 
  -7   3  18     1846.15     1886.03     37.43 o 
  -6   3  18     2386.37     2435.02     43.83 o 
  -5   3  18     1380.78     1423.31     31.80 o 
  -4   3  18     1855.89     1790.04     36.06 o 
  -3   3  18        5.29        5.30      8.19 o 
  -2   3  18     1051.04     1059.10     32.90 o 
  -1   3  18      143.02      130.67     17.81 o 
   0   3  18      735.03      778.21     22.95 o 
   1   3  18        4.96        4.71      9.91 o 
   2   3  18     1653.69     1615.82     34.09 o 
   3   3  18      321.76      306.19     16.38 o 
   4   3  18      375.23      372.11     17.47 o 
   5   3  18      624.90      561.51     63.30 o 
   6   3  18      556.34      570.95     26.32 o 
   7   3  18      156.81      102.73     17.80 o 
   8   3  18        4.63      -15.34     15.34 o 
   9   3  18      133.95       91.71     20.55 o 
  10   3  18      119.34      197.20     41.63 o 
 -15   4  18        8.95      -20.56     20.56 o 
 -14   4  18       61.15       51.58     20.32 o 
 -13   4  18        1.07      -13.54     17.04 o 
 -12   4  18       93.67       92.94     35.35 o 
 -11   4  18        3.36        2.38     15.89 o 
 -10   4  18      307.94      302.27     22.17 o 
  -9   4  18       11.19       -0.63     14.57 o 
  -8   4  18       48.24       75.87     13.19 o 
  -7   4  18       13.22       15.04     11.52 o 
  -6   4  18      828.59      844.90     24.82 o 
  -5   4  18       70.50       72.08     16.24 o 
  -4   4  18      375.76      376.97     14.41 o 
  -3   4  18      361.12      378.11     16.63 o 
  -2   4  18      884.45      887.23     29.19 o 
  -1   4  18        5.65        8.19      9.34 o 
   0   4  18     1425.27     1424.16     31.80 o 
   1   4  18       29.37        8.00      9.95 o 
   2   4  18      411.80      472.61     19.13 o 
   3   4  18       10.41        1.37     10.84 o 
   4   4  18     1453.23     1414.69     33.15 o 
   5   4  18      174.38      205.06     20.84 o 
   6   4  18      942.05      995.74     34.86 o 
   7   4  18       94.96       67.60     28.65 o 
   8   4  18      736.52      307.06     29.77 o 
   9   4  18      280.53      333.81     28.56 o 
 -14   5  18      193.60      148.58     24.91 o 
 -13   5  18       56.40       37.83     20.53 o 
 -12   5  18       19.26        4.38     17.87 o 
 -11   5  18       49.24       42.54     17.88 o 
 -10   5  18        0.29      -16.49     16.49 o 
  -9   5  18       93.76       58.23     18.23 o 
  -8   5  18       30.26       14.18     15.91 o 
  -7   5  18      554.67      529.33     21.06 o 
  -6   5  18       80.90       76.01     13.75 o 
  -5   5  18      171.75      159.01     13.48 o 
  -4   5  18       59.33       81.25     12.51 o 
  -3   5  18       20.25        7.38     10.13 o 
  -2   5  18       18.19       18.23     12.37 o 
  -1   5  18      135.64      130.91     14.19 o 
   0   5  18       95.52      102.22     24.91 o 
   1   5  18       37.36       15.72     11.34 o 
   2   5  18       85.58       79.33     14.21 o 
   3   5  18       12.48       -4.40     13.52 o 
   4   5  18        0.19        2.27     12.88 o 
   5   5  18      360.41      410.84     24.67 o 
   6   5  18      194.71      199.74     23.69 o 
   7   5  18      304.96      329.86     34.53 o 
   8   5  18      390.50      388.51     34.73 o 
 -12   6  18      309.12      331.07     28.31 o 
 -11   6  18      245.35      236.73     87.74 o 
  -9   6  18      157.56       68.62     67.11 o 
  -8   6  18       67.20       37.66     16.80 o 
  -7   6  18      295.71      257.54     23.04 o 
  -6   6  18      500.93      509.50     21.88 o 
  -5   6  18      271.88      297.16     16.30 o 
  -4   6  18      166.92      239.93     28.20 o 
  -3   6  18      789.58      869.13     25.80 o 
  -2   6  18      694.00      737.85     23.96 o 
  -1   6  18     1051.83     1114.81     29.54 o 
   0   6  18      271.08      284.09     16.84 o 
   1   6  18      742.48      758.80     24.99 o 
   2   6  18      624.20      584.03     22.83 o 
   3   6  18      449.70      440.32     25.09 o 
   4   6  18      257.96      275.05     25.18 o 
   5   6  18      187.19      195.81     23.31 o 
   6   6  18      409.79      436.43     26.43 o 
   7   6  18      249.97      236.97     24.94 o 
 -10   7  18       47.16       45.73     20.59 o 
  -9   7  18      191.75      227.21     63.88 o 
  -8   7  18      256.30      275.96     28.37 o 
  -7   7  18      102.47       65.50     19.79 o 
  -6   7  18      508.47      514.56     29.30 o 
  -5   7  18      146.73      198.13     28.69 o 
  -4   7  18     1388.53     1465.79     30.35 o 
  -3   7  18      231.51      304.45     25.14 o 
  -2   7  18     1326.87     1258.86     36.01 o 
  -1   7  18      695.72      736.82     25.52 o 
   0   7  18      430.78      428.11     20.71 o 
   1   7  18      163.22      180.44     18.18 o 
   2   7  18      325.85      317.24     22.83 o 
   3   7  18       20.26        4.28     17.16 o 
   4   7  18      161.75      186.08     23.63 o 
   5   7  18        7.80        5.46     18.23 o 
  -7   8  18       98.81       88.95     23.99 o 
  -6   8  18       52.85       74.66     22.65 o 
  -5   8  18       15.43       -2.50     18.59 o 
  -4   8  18       73.80       76.38     17.63 o 
  -3   8  18        3.73      -10.32     18.78 o 
  -2   8  18       15.14        9.60     14.48 o 
  -1   8  18       70.02      112.30     25.87 o 
   0   8  18       26.44       47.64     16.42 o 
   1   8  18      157.34      186.68     23.03 o 
 -16   1  19      467.08      586.74     46.89 o 
 -15   1  19        4.90        5.38     28.20 o 
 -14   1  19      924.74     1014.53     50.78 o 
 -13   1  19       19.39       -6.29     18.81 o 
 -12   1  19      773.93      842.48     31.98 o 
 -11   1  19      756.52      815.41     25.04 o 
 -10   1  19     2267.11     2296.79     60.16 o 
  -9   1  19      445.47      424.41     34.36 o 
  -8   1  19     1259.68     1268.04     37.39 o 
  -7   1  19        9.21        5.33     11.69 o 
  -6   1  19     1271.84     1185.41     35.65 o 
  -5   1  19       68.99       34.95     13.09 o 
  -4   1  19     3857.08     3771.89     72.92 o 
  -3   1  19       25.85       20.93     12.49 o 
  -2   1  19     4296.50     4241.44     86.67 o 
  -1   1  19       58.29       40.48     25.47 o 
   0   1  19     2781.26     2747.58     59.73 o 
   1   1  19      323.87      295.59     19.51 o 
   2   1  19      996.24     1011.54     26.68 o 
   3   1  19        2.55        5.25      9.64 o 
   4   1  19      425.41      419.49     18.61 o 
   5   1  19        0.61        6.99     11.15 o 
   6   1  19      682.53      674.25     23.37 o 
   7   1  19        6.04       10.49     12.65 o 
   8   1  19     1338.33     1355.20     50.65 o 
   9   1  19       31.24       22.25     17.59 o 
  10   1  19      189.25      198.64     31.51 o 
 -15   2  19      297.39      315.16     35.48 o 
 -14   2  19        9.52      -10.70     16.95 o 
 -13   2  19      627.91      623.83     29.43 o 
 -12   2  19      295.70      320.36     22.33 o 
 -11   2  19     1567.25     1565.74     43.94 o 
 -10   2  19        1.24        0.03     11.23 o 
  -9   2  19      606.23      564.19     20.51 o 
  -8   2  19      222.31      211.99     22.68 o 
  -7   2  19      821.90      857.25     24.19 o 
  -6   2  19       93.11      121.99     13.46 o 
  -5   2  19       15.95       19.90     10.00 o 
  -4   2  19      273.41      306.60     22.25 o 
  -3   2  19       27.95       21.31     10.08 o 
  -2   2  19     1038.32     1044.63     33.74 o 
  -1   2  19      437.29      406.17     16.91 o 
   0   2  19      746.71      633.14     45.24 o 
   1   2  19     1277.08     1277.25     30.18 o 
   2   2  19      547.62      507.64     25.97 o 
   3   2  19     2884.80     2674.41     47.31 o 
   4   2  19      425.83      407.84     22.02 o 
   5   2  19     1413.02     1436.52     42.66 o 
   6   2  19       19.94       12.84     12.17 o 
   7   2  19      887.21      897.57     33.23 o 
   8   2  19      354.44      398.59     24.31 o 
   9   2  19      204.15      177.01     22.94 o 
 -15   3  19       28.72       41.04     20.96 o 
 -14   3  19      237.98      141.08     33.00 o 
 -13   3  19        7.18       24.81     18.72 o 
 -12   3  19      338.61      341.69     23.67 o 
 -11   3  19       11.85       15.28     15.81 o 
 -10   3  19        9.75       17.59     15.99 o 
  -9   3  19      677.50      634.68     22.80 o 
  -8   3  19      443.97      469.86     19.46 o 
  -7   3  19      236.52      245.25     28.66 o 
  -6   3  19      333.03      310.45     16.05 o 
  -5   3  19       20.06       28.34     11.51 o 
  -4   3  19      541.48      603.73     21.09 o 
  -3   3  19        2.96        6.52     11.74 o 
  -2   3  19      136.68      150.58     14.35 o 
  -1   3  19      103.78       67.02     19.91 o 
   0   3  19      669.02      717.20     22.57 o 
   1   3  19      107.40       74.99     13.01 o 
   2   3  19       53.09       37.45     10.99 o 
   3   3  19       17.63      -10.23     10.23 o 
   4   3  19      744.60      765.05     24.80 o 
   5   3  19       35.45       11.09     12.92 o 
   6   3  19       32.64       25.99     15.45 o 
   7   3  19        1.52       -2.98     15.03 o 
   8   3  19       50.06       45.71     22.45 o 
   9   3  19       32.41       18.45     19.76 o 
 -14   4  19      242.17      293.70     29.76 o 
 -13   4  19        8.58       -0.40     25.64 o 
 -12   4  19       25.03       53.10     27.46 o 
 -11   4  19     1119.17     1250.04     41.57 o 
 -10   4  19        2.55       -0.67     15.96 o 
  -9   4  19      568.35      571.82     27.79 o 
  -8   4  19      207.47      221.73     25.58 o 
  -7   4  19     2203.10     2340.87     44.91 o 
  -6   4  19       19.88       16.39     11.66 o 
  -5   4  19      742.78      764.88     24.25 o 
  -4   4  19       61.22       57.65     12.26 o 
  -3   4  19      200.15      231.71     16.95 o 
  -2   4  19      138.80      149.79     29.44 o 
  -1   4  19      288.05      286.00     15.30 o 
   0   4  19       19.61       11.53     11.08 o 
   1   4  19     1244.94     1341.02     31.82 o 
   2   4  19        6.76       -6.72     10.55 o 
   3   4  19      705.48      678.54     23.40 o 
   4   4  19        3.41       -3.86     12.23 o 
   5   4  19      610.87      625.36     28.48 o 
   6   4  19       75.53       85.95     18.76 o 
   7   4  19      190.98      168.31     31.76 o 
   8   4  19       14.19       11.28     17.79 o 
 -13   5  19       21.09       56.42     22.07 o 
 -12   5  19      491.34      512.01     36.06 o 
 -11   5  19      102.78      111.54     22.09 o 
 -10   5  19     1368.35     1404.22     45.23 o 
  -9   5  19       82.38       57.97     20.84 o 
  -8   5  19     1263.91     1267.27     41.80 o 
  -7   5  19      228.21      202.01     22.61 o 
  -6   5  19     3371.68     3241.27     56.38 o 
  -5   5  19       55.99       36.63     12.75 o 
  -4   5  19     2372.77     2377.89     38.73 o 
  -3   5  19       69.16       42.22     27.04 o 
  -2   5  19     2398.20     2352.39     60.94 o 
  -1   5  19      147.98      150.33     15.18 o 
   0   5  19      667.04      676.63     23.24 o 
   1   5  19      195.59      178.66     23.38 o 
   2   5  19      684.06      746.13     28.14 o 
   3   5  19      189.82      191.42     21.88 o 
   4   5  19      332.81      369.18     23.72 o 
   5   5  19        5.36      -14.91     14.91 o 
   6   5  19      751.99      759.30     31.67 o 
   7   5  19       38.75       23.75     19.64 o 
 -11   6  19      171.37      151.57     54.17 o 
 -10   6  19       63.70       41.31     19.97 o 
  -9   6  19       10.12       -9.63     16.63 o 
  -8   6  19       49.28       50.11     19.01 o 
  -7   6  19        9.89       27.85     17.14 o 
  -6   6  19        4.54        4.45     13.18 o 
  -5   6  19       10.09       18.00     10.93 o 
  -4   6  19       71.64       57.78     16.04 o 
  -3   6  19       90.66       94.39     14.60 o 
  -2   6  19       12.31       21.14     18.35 o 
  -1   6  19       73.27       49.61     13.38 o 
   0   6  19       91.13       74.70     14.43 o 
   1   6  19      123.99      110.70     15.73 o 
   2   6  19        0.92       -0.04     13.44 o 
   3   6  19       13.78        3.50     16.53 o 
   4   6  19      279.35      272.69     23.12 o 
   5   6  19       53.50       68.27     38.91 o 
   6   6  19      230.33      289.61     27.54 o 
  -9   7  19       43.08       10.08     20.59 o 
  -8   7  19       20.20       26.18     19.61 o 
  -7   7  19       75.99       48.18     20.09 o 
  -6   7  19        5.26      -14.84     18.58 o 
  -5   7  19        0.57       -4.04     13.77 o 
  -4   7  19      255.87      302.58     19.15 o 
  -3   7  19       56.11      110.94     30.14 o 
  -2   7  19      689.69      712.87     25.32 o 
  -1   7  19      118.20      166.76     33.91 o 
   0   7  19      507.68      532.97     24.67 o 
   1   7  19      309.64      354.39     22.25 o 
   2   7  19      198.27      224.93     24.36 o 
   3   7  19      365.00      411.38     35.73 o 
  -4   8  19       10.54       12.72     17.76 o 
  -3   8  19     1479.06     1587.26     50.04 o 
  -2   8  19       12.84      -10.48     15.44 o 
  -1   8  19     1388.26     1459.20     65.33 o 
 -12   0  20     2592.75     2582.15     83.86 o 
 -11   0  20      597.12      653.97     40.03 o 
 -10   0  20     1119.39     1153.30     52.26 o 
  -9   0  20      655.96      705.49     40.52 o 
  -8   0  20       80.06       90.88     23.65 o 
  -7   0  20        9.44       -5.29     17.86 o 
  -6   0  20      609.13      562.09     34.90 o 
  -5   0  20        4.71        8.27     18.86 o 
  -4   0  20      343.09      411.01     31.01 o 
  -3   0  20       65.51       55.32     22.08 o 
  -2   0  20       84.15       36.88     20.34 o 
  -1   0  20      183.13      162.83     28.12 o 
   0   0  20      101.65      110.07     24.48 o 
   1   0  20       17.90       22.33     18.77 o 
   2   0  20        2.92      -16.04     16.04 o 
   3   0  20      522.31      531.08     37.54 o 
   4   0  20        2.04      -20.43     20.43 o 
   5   0  20      700.69      670.92     43.17 o 
   6   0  20      327.37      367.01     34.15 o 
   7   0  20     1377.62     1456.76     42.54 o 
   8   0  20       23.96       25.15     18.31 o 
 -13   1  20       79.73       85.18     28.86 o 
 -12   1  20      645.90      682.09     42.67 o 
 -11   1  20      284.88      304.41     21.49 o 
 -10   1  20      993.44     1011.02     34.60 o 
  -9   1  20        7.46       -1.20     13.32 o 
  -8   1  20      539.81      549.78     25.63 o 
  -7   1  20       19.12       26.15     13.27 o 
  -6   1  20      945.89      963.06     33.10 o 
  -5   1  20      261.77      243.32     18.41 o 
  -4   1  20      176.18      219.81     19.47 o 
  -3   1  20      445.88      387.81     21.66 o 
  -2   1  20     1712.57     1810.47     46.89 o 
  -1   1  20      130.83      144.63     20.92 o 
   0   1  20      412.36      415.82     22.70 o 
   1   1  20      199.75      247.84     32.42 o 
   2   1  20      993.44      998.73     34.44 o 
   3   1  20     1913.84     1111.37     47.72 o 
   4   1  20      154.26      126.59     14.34 o 
   5   1  20     1035.35      963.84     28.03 o 
   6   1  20       71.80       63.88     14.95 o 
   7   1  20      647.94      626.29     23.91 o 
   8   1  20       69.09       37.74     18.50 o 
   9   1  20       46.52       30.46     29.40 o 
 -15   2  20      131.75       88.90     32.75 o 
 -14   2  20      176.93      198.87     52.64 o 
 -13   2  20      178.77      178.69     65.21 o 
 -12   2  20      148.24      138.83     27.50 o 
 -11   2  20      374.76      382.72     24.43 o 
 -10   2  20        9.03       11.78     11.90 o 
  -9   2  20      358.84      341.85     17.56 o 
  -8   2  20       16.88       20.73     11.59 o 
  -7   2  20       11.57        0.83     10.72 o 
  -6   2  20      535.93      468.43     18.92 o 
  -5   2  20      501.78      506.97     19.35 o 
  -4   2  20      346.71      360.11     20.80 o 
  -3   2  20       78.68       69.31     15.08 o 
  -2   2  20      471.12      437.15     33.00 o 
  -1   2  20      137.81      161.01     19.68 o 
   0   2  20       56.03       45.56     14.62 o 
   1   2  20      309.63      306.16     16.72 o 
   2   2  20       42.18       18.28     11.65 o 
   3   2  20      362.59      407.36     20.91 o 
   4   2  20      194.13      223.02     22.20 o 
   5   2  20      299.52      250.94     27.17 o 
   6   2  20        0.48       -0.59     12.96 o 
   7   2  20      167.88      131.22     20.46 o 
   8   2  20      100.86       71.86     29.19 o 
   9   2  20       46.48       -5.12     22.99 o 
 -14   3  20      164.71      155.96     53.88 o 
 -13   3  20        3.07       -9.71     18.42 o 
 -12   3  20     1008.50      994.54     36.63 o 
 -11   3  20      133.20      161.01     25.02 o 
 -10   3  20     1135.51     1140.84     37.90 o 
  -9   3  20      163.88      206.17     34.34 o 
  -8   3  20     1552.41     1579.90     35.64 o 
  -7   3  20     1213.32     1331.85     32.38 o 
  -6   3  20     2323.38     2462.50     45.83 o 
  -5   3  20     1042.22     1113.28     29.07 o 
  -4   3  20     1205.96     1225.50     30.39 o 
  -3   3  20     1483.80     1434.60     74.92 o 
  -2   3  20      874.76      806.98     24.10 o 
  -1   3  20     1090.34     1084.84     33.69 o 
   0   3  20     2012.48     1952.93     39.65 o 
   1   3  20      799.65      771.59     24.40 o 
   2   3  20     1006.55     1010.80     27.80 o 
   3   3  20      386.17      353.07     18.22 o 
   4   3  20     1083.41     1122.13     30.30 o 
   5   3  20      395.02      395.55     23.81 o 
   6   3  20      720.04      794.11     60.66 o 
   7   3  20      171.16      186.23     34.15 o 
   8   3  20      249.92      208.37     24.90 o 
 -13   4  20       12.47       17.78     19.86 o 
 -12   4  20      103.61       81.23     20.57 o 
 -11   4  20       20.35       37.12     18.52 o 
 -10   4  20      129.20      117.08     20.75 o 
  -9   4  20      114.57       95.83     19.09 o 
  -8   4  20       15.01       16.91     13.05 o 
  -7   4  20      251.40      234.52     39.65 o 
  -6   4  20        4.29       -7.43     11.71 o 
  -5   4  20      248.14      231.83     16.78 o 
  -4   4  20      130.45      113.75     18.76 o 
  -3   4  20        2.18       -9.79     10.40 o 
  -2   4  20       43.30       50.52     16.45 o 
  -1   4  20        1.80       -8.59     10.51 o 
   0   4  20      135.33      142.48     22.07 o 
   1   4  20        3.82      -10.03     11.64 o 
   2   4  20        7.16        7.98     11.77 o 
   3   4  20        1.96        5.90     11.53 o 
   4   4  20       14.37       18.24     13.72 o 
   5   4  20      292.55      303.47     26.40 o 
   6   4  20       13.24        0.14     16.69 o 
   7   4  20       63.83       67.54     19.01 o 
 -12   5  20        1.65      -12.50     20.01 o 
 -11   5  20       66.59       82.01     20.73 o 
 -10   5  20       43.61       33.16     19.59 o 
  -9   5  20       10.61        3.52     17.88 o 
  -8   5  20       32.55       24.28     18.00 o 
  -7   5  20       47.03       65.76     15.09 o 
  -6   5  20       75.40       65.07     14.79 o 
  -5   5  20        3.28       -4.18     12.29 o 
  -4   5  20        9.88       -5.64     10.11 o 
  -3   5  20       75.50       78.95     27.00 o 
  -2   5  20        1.34       -6.35     11.06 o 
  -1   5  20      177.28      159.83     24.03 o 
   0   5  20       12.50       15.22     11.97 o 
   1   5  20        3.43       -3.00     11.66 o 
   2   5  20        2.11       -0.87     12.14 o 
   3   5  20        1.94       12.63     12.99 o 
   4   5  20        2.15       14.78     16.65 o 
   5   5  20       10.13       22.86     17.71 o 
   6   5  20       21.31       13.82     18.28 o 
 -10   6  20      322.99      351.11     29.39 o 
  -9   6  20      418.78      448.88     28.51 o 
  -8   6  20       98.50       82.10     21.18 o 
  -7   6  20      239.32      214.22     30.23 o 
  -6   6  20      254.08      296.65     20.92 o 
  -5   6  20      664.42      718.47     21.82 o 
  -4   6  20      156.95      146.86     23.88 o 
  -3   6  20      546.49      579.85     22.80 o 
  -2   6  20      244.69      284.32     35.47 o 
  -1   6  20      578.80      622.70     23.70 o 
   0   6  20      116.93      111.18     23.34 o 
   1   6  20      251.86      293.89     21.69 o 
   2   6  20      109.20      115.38     17.43 o 
   3   6  20      242.89      274.65     26.01 o 
   4   6  20      110.01      110.73     21.13 o 
  -8   7  20      282.09      367.59     47.88 o 
  -7   7  20      146.82       91.88     39.07 o 
  -6   7  20      180.71      140.14     23.85 o 
  -5   7  20      527.84      525.56     24.24 o 
  -4   7  20      463.68      459.49     19.13 o 
  -3   7  20     1074.85     1086.03     31.19 o 
  -2   7  20      794.60      891.20     28.40 o 
  -1   7  20       80.86       47.54     15.78 o 
   0   7  20      709.36      756.69     27.37 o 
   1   7  20      236.92      323.62     29.22 o 
 -13   1  21      248.59      381.15     41.51 o 
 -12   1  21      138.56      173.83     33.41 o 
 -11   1  21      381.45      404.59     25.22 o 
 -10   1  21      360.79      337.89     22.54 o 
  -9   1  21      167.54      235.03     23.16 o 
  -8   1  21      364.65      336.87     29.27 o 
  -7   1  21      745.00      847.61     49.62 o 
  -6   1  21      194.56      220.27     22.01 o 
  -5   1  21      682.49      789.08     38.70 o 
  -4   1  21       61.92       65.56     16.74 o 
  -3   1  21     2628.70     2955.71     65.13 o 
  -2   1  21      449.00      472.97     25.44 o 
  -1   1  21     4063.11     4258.02     83.00 o 
   0   1  21        3.59       -6.00     14.53 o 
   1   1  21     3317.93     1631.04     63.84 o 
   2   1  21      198.51      211.74     22.85 o 
   4   1  21      241.54      216.00     18.53 o 
   5   1  21      286.97      320.10     18.84 o 
   6   1  21      231.87      312.51     21.64 o 
   7   1  21      535.73      571.39     24.26 o 
   8   1  21        4.92       23.86     19.95 o 
 -14   2  21      254.72      356.10     44.74 o 
 -13   2  21       11.40        4.13     26.63 o 
 -12   2  21      923.91      908.27     51.85 o 
 -11   2  21       95.70      109.08     29.44 o 
 -10   2  21     1307.15     1234.79     39.30 o 
  -9   2  21       73.88       46.15     15.75 o 
  -8   2  21      592.78      564.01     26.90 o 
  -7   2  21      357.03      384.97     23.04 o 
  -6   2  21     1264.15     1344.88     40.62 o 
  -5   2  21      313.01      311.39     21.05 o 
  -4   2  21       53.86       34.90     15.11 o 
  -3   2  21      109.02       78.34     17.48 o 
  -2   2  21      979.19      977.85     34.73 o 
  -1   2  21       18.76        4.15     15.00 o 
   0   2  21      787.80      859.56     46.81 o 
   1   2  21        3.56        7.64     11.99 o 
   2   2  21     1005.16      967.79     27.98 o 
   3   2  21        8.21       14.04     12.92 o 
   4   2  21      772.20      760.61     32.05 o 
   5   2  21        8.11       -1.84     12.43 o 
   6   2  21      135.25      127.58     17.67 o 
   7   2  21        0.38        2.06     16.87 o 
   8   2  21        8.87       -6.11     23.61 o 
 -13   3  21        3.59       20.29     30.52 o 
 -12   3  21      260.63      291.83     62.52 o 
 -11   3  21       25.21       19.43     18.03 o 
 -10   3  21        6.95       -5.65     24.60 o 
  -9   3  21        2.68       -0.12     12.66 o 
  -8   3  21       76.52       82.40     14.47 o 
  -7   3  21        0.43        4.18     12.80 o 
  -6   3  21       65.25       43.37     13.11 o 
  -5   3  21      187.21      189.98     16.80 o 
  -4   3  21        0.46        7.16     11.74 o 
  -3   3  21       74.06       62.87     18.36 o 
  -2   3  21       98.26       89.95     17.18 o 
  -1   3  21      140.18      130.17     24.23 o 
   0   3  21        3.17      -10.67     10.67 o 
   1   3  21       64.01       43.13     12.92 o 
   2   3  21        4.21       -0.95     12.33 o 
   3   3  21      149.65      154.54     16.72 o 
   4   3  21      106.89       68.25     13.76 o 
   5   3  21      757.75      750.32     31.67 o 
   6   3  21       53.11       15.94     17.58 o 
   7   3  21       30.04        0.01     17.68 o 
 -13   4  21        7.20       20.26     29.94 o 
 -12   4  21      207.93      187.56     25.13 o 
 -11   4  21       28.36       29.70     19.12 o 
 -10   4  21      332.18      319.15     24.42 o 
  -9   4  21       55.19       23.90     17.78 o 
  -8   4  21      929.00     1003.28     29.39 o 
  -7   4  21       43.03       46.20     14.40 o 
  -6   4  21     1081.24     1174.83     31.58 o 
  -5   4  21        1.05        7.61     12.07 o 
  -4   4  21      520.74      504.93     21.20 o 
  -3   4  21       15.98        3.08     14.01 o 
  -2   4  21      170.44      205.77     25.14 o 
  -1   4  21       21.62       13.10     10.90 o 
   0   4  21      273.03      289.33     17.74 o 
   1   4  21       68.88       71.52     13.61 o 
   2   4  21      106.00      100.61     20.38 o 
   3   4  21       11.52       -3.51     13.18 o 
   4   4  21      390.10      392.00     20.67 o 
   5   4  21      176.54      180.73     26.09 o 
   6   4  21      374.70      401.42     26.84 o 
 -11   5  21      337.47      354.35     26.52 o 
 -10   5  21      158.81      114.80     31.80 o 
  -9   5  21      435.48      447.13     28.00 o 
  -8   5  21      308.96      321.44     35.68 o 
  -7   5  21      132.35      185.30     39.44 o 
  -6   5  21      524.32      528.98     22.67 o 
  -5   5  21     1035.46     1044.37     31.52 o 
  -4   5  21      561.85      602.10     23.92 o 
  -3   5  21      361.30      348.47     21.64 o 
  -2   5  21       37.16       40.33     13.13 o 
  -1   5  21      717.06      722.52     25.24 o 
   0   5  21      145.85      139.53     21.54 o 
   1   5  21      289.00      296.01     21.38 o 
   2   5  21        0.38       10.34     13.78 o 
   3   5  21      967.09     1045.79     31.38 o 
   4   5  21      101.54       95.75     41.39 o 
   5   5  21      809.76      831.55     35.17 o 
  -9   6  21       35.86        8.58     20.43 o 
  -8   6  21      180.03      177.03     25.63 o 
  -7   6  21       42.18       33.62     20.39 o 
  -6   6  21       12.78       10.31     15.36 o 
  -5   6  21       15.33       16.35     14.98 o 
  -4   6  21      345.53      337.10     30.57 o 
  -3   6  21      164.96      179.37     18.81 o 
  -2   6  21       11.18       -5.51     13.39 o 
  -1   6  21        7.87        9.93     13.16 o 
   0   6  21      166.38      221.38     21.33 o 
   1   6  21      196.36      238.14     20.68 o 
   2   6  21       10.47        5.42     17.58 o 
   3   6  21       40.43       45.92     20.96 o 
  -5   7  21      188.21      231.85     22.13 o 
  -4   7  21       34.74       43.84     14.00 o 
  -3   7  21      365.43      385.16     21.40 o 
  -2   7  21      256.37      319.37     21.32 o 
  -1   7  21      690.89      780.58     50.53 o 
 -12   0  22     1463.26     1465.56     63.68 o 
 -11   0  22      282.05      299.86     31.51 o 
 -10   0  22     1403.98     1341.85     59.71 o 
  -9   0  22        8.01       16.21     22.58 o 
  -8   0  22     1987.83     1897.00     71.20 o 
  -7   0  22      434.13      440.86     35.39 o 
  -6   0  22      472.71      415.39     34.48 o 
  -5   0  22      879.36      904.71     48.46 o 
  -4   0  22      810.40      800.43     44.33 o 
  -3   0  22     3922.62     4106.84    116.19 o 
  -2   0  22     1561.22     1681.07     67.15 o 
  -1   0  22     2535.55     2476.87     83.36 o 
   0   0  22     1292.30     1424.38     60.70 o 
   1   0  22      515.68      604.27     41.76 o 
   2   0  22      421.17       60.62     21.67 o 
   3   0  22      478.26      673.49     43.91 o 
   4   0  22      136.12      123.96     29.52 o 
   5   0  22      146.79      161.51     32.67 o 
   6   0  22       78.60       79.89     30.27 o 
   7   0  22       72.05       71.04     32.67 o 
 -13   1  22      339.77      367.42     37.05 o 
 -12   1  22       84.31       66.24     27.79 o 
 -11   1  22      323.69      301.79     22.98 o 
 -10   1  22        7.39       -9.58     14.70 o 
  -9   1  22      505.87      529.43     27.07 o 
  -8   1  22       26.01        7.44     15.70 o 
  -7   1  22      352.81      365.78     23.60 o 
  -6   1  22        4.52       -9.83     13.08 o 
  -5   1  22      326.00      348.78     41.89 o 
  -4   1  22      782.20      785.19     32.06 o 
  -3   1  22      384.35      451.49     32.62 o 
  -2   1  22      155.49      148.01     26.79 o 
  -1   1  22      932.91     1049.66     36.59 o 
   0   1  22       25.22       12.92     15.35 o 
   1   1  22      467.26      588.31     41.76 o 
   2   1  22       61.49       42.53     16.65 o 
   4   1  22      158.87      122.42     21.48 o 
   5   1  22      124.82       75.99     15.56 o 
   6   1  22       43.67       32.97     15.61 o 
   7   1  22       66.88       53.02     20.51 o 
 -13   2  22      400.97      381.65     38.29 o 
 -12   2  22       29.91       11.66     26.63 o 
 -11   2  22      107.79      184.25     34.40 o 
 -10   2  22       54.91       46.29     17.12 o 
  -9   2  22        0.95        4.13     15.14 o 
  -8   2  22       30.33       13.03     14.99 o 
  -7   2  22       38.55       30.84     15.40 o 
  -6   2  22        3.72       11.13     14.84 o 
  -5   2  22        6.08      -14.27     14.27 o 
  -4   2  22        9.91      -12.63     13.86 o 
  -3   2  22      611.48      651.07     29.79 o 
  -2   2  22      473.76      494.71     26.51 o 
  -1   2  22      124.79      125.34     20.52 o 
   1   2  22       61.37       31.59     26.63 o 
   2   2  22      500.85      532.51     22.68 o 
   3   2  22       36.78        9.60     13.32 o 
   4   2  22       68.46       31.32     17.90 o 
   5   2  22       12.43       -1.02     13.97 o 
   6   2  22      360.92      363.88     26.91 o 
 -13   3  22      261.20      337.90     44.74 o 
 -12   3  22       40.71        9.33     19.21 o 
 -11   3  22      718.19      803.57     51.19 o 
 -10   3  22       66.16       47.55     27.62 o 
  -9   3  22      271.87      279.94     23.30 o 
  -8   3  22       48.83       35.83     16.70 o 
  -7   3  22      643.60      731.11     31.01 o 
  -6   3  22      459.51      508.53     26.88 o 
  -5   3  22      701.35      775.33     32.54 o 
  -4   3  22       70.40       70.45     18.67 o 
  -3   3  22      651.91      672.62     30.53 o 
  -2   3  22      252.18      267.51     23.13 o 
   0   3  22       92.72       95.16     14.70 o 
   1   3  22     1060.66     1018.47     29.73 o 
   2   3  22      109.87       86.07     14.93 o 
   3   3  22      756.03      756.13     26.69 o 
   4   3  22      112.49       98.75     16.39 o 
   5   3  22      733.53      620.67    112.30 o 
   6   3  22       33.87       13.19     18.49 o 
 -12   4  22       86.92      126.36     36.47 o 
 -11   4  22      435.24      477.63     30.30 o 
 -10   4  22      210.52      216.05     26.06 o 
  -9   4  22      338.73      319.78     26.78 o 
  -8   4  22      118.70      114.13     16.76 o 
  -7   4  22      542.82      534.77     22.41 o 
  -6   4  22      472.66      437.86     25.16 o 
  -5   4  22      694.88      664.81     24.52 o 
  -4   4  22      484.15      464.03     20.91 o 
  -3   4  22      432.45      482.18     48.01 o 
  -2   4  22       64.17       24.50     19.06 o 
  -1   4  22      497.28      524.20     21.86 o 
   0   4  22      117.43      100.16     15.60 o 
   1   4  22      135.45       86.11     15.19 o 
   2   4  22       15.73       22.51     13.17 o 
   3   4  22       76.04       48.45     14.39 o 
   4   4  22      176.77      170.62     22.61 o 
   5   4  22        1.46       18.42     18.28 o 
 -10   5  22       84.14       77.48     22.94 o 
  -9   5  22        4.72       -2.23     19.79 o 
  -8   5  22      227.82      273.44     34.44 o 
  -7   5  22       18.63       -3.02     14.91 o 
  -6   5  22      362.81      366.71     20.48 o 
  -5   5  22        4.74       19.86     14.76 o 
  -4   5  22       12.96       -4.49     14.30 o 
  -3   5  22        1.68       10.91     12.54 o 
  -2   5  22        2.75      -12.78     12.78 o 
  -1   5  22       39.39       52.39     14.30 o 
   0   5  22       40.74       31.85     23.21 o 
   1   5  22        0.18       12.74     14.63 o 
   2   5  22        0.91       18.81     14.32 o 
   3   5  22        0.15       -9.04     17.66 o 
  -7   6  22       45.08       -3.58     27.21 o 
  -6   6  22      409.98      404.81     22.84 o 
  -5   6  22       35.11       26.86     16.76 o 
  -4   6  22      544.43      547.44     23.22 o 
  -3   6  22       14.01        3.77     13.86 o 
  -2   6  22      714.26      770.64     27.79 o 
  -1   6  22       83.79       63.88     16.96 o 
   0   6  22      886.90      956.19     30.71 o 
   1   6  22        5.00       27.12     30.18 o 
 -13   1  23       62.11      118.01     35.15 o 
 -12   1  23      286.26      320.20     35.31 o 
 -11   1  23      154.84      151.23     22.91 o 
 -10   1  23        8.06       35.86     18.98 o 
  -9   1  23       19.95        6.78     16.23 o 
  -8   1  23       52.74       41.63     17.02 o 
  -7   1  23       22.84       19.88     16.91 o 
  -6   1  23       98.96       95.84     18.21 o 
  -5   1  23        0.64        1.39     15.08 o 
  -4   1  23      346.16      325.22     23.45 o 
  -3   1  23        8.07       -1.52     14.24 o 
  -2   1  23      407.32      439.23     26.67 o 
  -1   1  23       13.91       43.17     23.40 o 
   0   1  23       60.09       48.84     23.69 o 
   1   1  23      112.51       54.45     60.49 o 
   2   1  23      102.63       76.26     18.75 o 
   3   1  23       95.68       18.25     17.67 o 
   4   1  23      224.80      194.72     24.89 o 
   5   1  23      675.83      596.72     32.24 o 
   6   1  23        4.30       -2.87     20.50 o 
 -12   2  23      747.31      834.67     52.60 o 
 -11   2  23      606.70      636.11     46.31 o 
 -10   2  23      116.92       78.86     21.01 o 
  -9   2  23      525.96      541.69     28.83 o 
  -8   2  23      105.43      160.37     35.19 o 
  -7   2  23     1262.11     1393.58     44.07 o 
  -6   2  23       36.92       38.32     17.45 o 
  -5   2  23     1471.63     1545.26     45.53 o 
  -4   2  23        1.29       -0.62     17.78 o 
  -3   2  23     1001.12     1058.80     43.62 o 
  -2   2  23       11.57        8.29     16.16 o 
  -1   2  23     2731.58     2857.68     67.25 o 
   0   2  23       18.67       -7.78     16.16 o 
   1   2  23     1206.92     1281.98     53.38 o 
   2   2  23        1.97        2.79     17.21 o 
   3   2  23     1192.02     1247.86     35.08 o 
   4   2  23      119.60       67.75     22.92 o 
   5   2  23      459.85      558.92     47.55 o 
 -11   3  23        0.19        4.96     26.22 o 
 -10   3  23       68.90      109.90     32.91 o 
  -9   3  23       46.60       42.74     18.16 o 
  -8   3  23       11.09        7.82     26.50 o 
  -7   3  23        8.99       10.99     16.67 o 
  -6   3  23      124.29      144.78     22.01 o 
  -5   3  23        0.69      -23.12     25.76 o 
  -4   3  23       37.27       37.71     17.25 o 
  -3   3  23        5.06      -14.90     14.90 o 
  -2   3  23       56.27       67.05     18.54 o 
  -1   3  23        3.12        4.41     15.24 o 
   0   3  23      136.57      145.78     22.43 o 
   1   3  23       33.14        9.64     15.37 o 
   2   3  23       23.07        5.25     13.77 o 
   3   3  23      103.96       70.01     16.78 o 
   4   3  23        0.06       10.07     16.38 o 
 -10   4  23       25.50       21.69     21.72 o 
  -9   4  23      372.21      389.94     27.83 o 
  -8   4  23        6.45       -8.39     14.68 o 
  -7   4  23      581.87      619.16     24.85 o 
  -6   4  23       24.93       30.97     18.62 o 
  -5   4  23       87.53       91.78     19.62 o 
  -4   4  23       37.79       32.18     18.79 o 
  -3   4  23       38.99       27.21     18.29 o 
  -2   4  23       19.85       16.48     18.15 o 
  -1   4  23       16.97       22.61     14.08 o 
   0   4  23       59.89       45.07     14.34 o 
   1   4  23       91.21       60.26     15.36 o 
   2   4  23       53.84       45.89     15.27 o 
   3   4  23      249.28      338.37     57.61 o 
  -8   5  23       85.05       77.69     22.55 o 
  -7   5  23       55.73       61.10     16.73 o 
  -6   5  23      294.36      327.55     21.31 o 
  -5   5  23     1074.77     1178.77     34.58 o 
  -4   5  23       90.18       82.17     17.55 o 
  -3   5  23      248.27      236.69     25.80 o 
  -2   5  23       74.47       84.70     18.05 o 
  -1   5  23      251.50      285.13     21.98 o 
   0   5  23        6.61        5.38     14.81 o 
   1   5  23      129.46      151.88     19.36 o 
 -12   0  24        1.05      -25.55     25.55 o 
 -11   0  24      706.39      738.65     46.97 o 
 -10   0  24        2.86        7.86     24.56 o 
  -9   0  24     2308.89     2402.36     85.67 o 
  -8   0  24      140.58      177.30     34.07 o 
  -7   0  24     2747.62     2655.09     89.97 o 
  -6   0  24       68.27       58.47     27.37 o 
  -5   0  24     1869.46     1930.74     76.00 o 
  -4   0  24      560.34      520.75     41.18 o 
  -3   0  24     1281.93     1418.18     63.26 o 
  -2   0  24      973.75     1025.12     55.24 o 
  -1   0  24     1630.10     1740.12     72.28 o 
   0   0  24      266.89      261.24     38.45 o 
   1   0  24      880.74      894.62     53.01 o 
   2   0  24      302.51      -23.98     23.98 o 
   3   0  24      991.77      927.87     55.41 o 
   4   0  24      115.66      127.68     34.82 o 
 -12   1  24       13.59        4.71     28.28 o 
 -11   1  24      232.74      289.81     41.97 o 
 -10   1  24       95.62      125.45     22.43 o 
  -9   1  24      103.19       99.15     20.89 o 
  -8   1  24      387.38      427.42     25.52 o 
  -7   1  24      328.56      338.22     24.65 o 
  -6   1  24      269.02      319.37     27.40 o 
  -5   1  24      189.49      210.90     24.84 o 
  -4   1  24      408.39      429.48     26.01 o 
  -3   1  24        4.64      -16.42     16.42 o 
  -2   1  24      315.27      307.14     22.89 o 
  -1   1  24        0.54       -6.73     16.85 o 
   0   1  24      237.26      254.83     30.85 o 
   1   1  24       15.08        4.05     16.81 o 
   2   1  24        1.27       15.20     18.99 o 
   3   1  24        5.17       19.93     17.24 o 
   4   1  24        1.40       15.80     19.56 o 
 -11   2  24       40.31       31.67     30.35 o 
 -10   2  24      317.54      360.06     25.41 o 
  -9   2  24        5.04        4.43     16.75 o 
  -8   2  24        1.46       -7.53     17.56 o 
  -7   2  24        6.96       20.32     16.51 o 
  -6   2  24        0.88       -4.75     22.45 o 
  -5   2  24        0.97        6.26     16.64 o 
  -4   2  24       32.33       18.19     17.40 o 
  -3   2  24        7.23       21.42     17.92 o 
  -2   2  24      473.53      468.13     28.27 o 
  -1   2  24       35.35       82.51     22.87 o 
   0   2  24        0.24      -15.80     15.80 o 
   1   2  24       41.55       25.38     19.38 o 
   2   2  24        6.51       -5.87     18.77 o 
   3   2  24       36.80      -13.19     20.58 o 
   4   2  24       72.70       67.38     22.10 o 
 -10   3  24       34.64       56.81     32.42 o 
  -9   3  24      127.90      110.58     21.36 o 
  -8   3  24       36.68       61.51     19.86 o 
  -7   3  24      168.86      175.81     23.83 o 
  -6   3  24      110.12      174.82     23.70 o 
  -5   3  24      529.37      540.30     50.61 o 
  -4   3  24      402.19      404.87     27.07 o 
  -3   3  24      100.02      106.31     30.60 o 
  -2   3  24     1015.09     1073.21     40.20 o 
  -1   3  24      207.34      283.49     37.79 o 
   0   3  24      649.93      642.10     32.63 o 
   1   3  24        8.29        3.83     18.11 o 
   2   3  24      426.71      418.19     26.14 o 
   3   3  24      105.41       87.21     22.41 o 
  -9   4  24      218.54      199.63     39.86 o 
  -8   4  24       30.39       57.53     25.18 o 
  -7   4  24      399.19      433.70     28.19 o 
  -6   4  24      127.32      133.68     23.52 o 
  -5   4  24      940.03      994.57     39.14 o 
  -4   4  24       82.05       73.21     30.02 o 
  -3   4  24      552.94      568.54     31.11 o 
  -2   4  24      198.15      165.12    122.19 o 
  -1   4  24      459.97      454.13     28.94 o 
   0   4  24      207.10      241.09     21.77 o 
   1   4  24      322.74      327.92     20.93 o 
  -5   5  24      101.17       90.07     18.60 o 
  -4   5  24       39.19       52.46     21.09 o 
  -3   5  24       15.05        7.93     24.27 o 
  -2   5  24      341.55      376.06     27.74 o 
 -10   1  25        9.99       24.69     20.11 o 
  -9   1  25      255.51      331.31     29.82 o 
  -8   1  25      100.25      148.14     23.15 o 
  -7   1  25      160.81      216.74     26.20 o 
  -6   1  25       76.25      138.01     25.35 o 
  -5   1  25      460.74      439.33     27.20 o 
  -4   1  25        0.46        6.74     17.33 o 
  -3   1  25     1027.73     1104.03     40.94 o 
  -2   1  25      113.56      149.72     23.95 o 
  -1   1  25      681.08      765.60     38.62 o 
   0   1  25      110.53      117.89     42.38 o 
   1   1  25       56.39        1.89     32.67 o 
   2   1  25       14.10       -4.25     20.77 o 
  -9   2  25      198.90      247.17     35.89 o 
  -8   2  25      271.03      387.41     31.88 o 
  -7   2  25      302.79      342.23     27.81 o 
  -6   2  25     1436.23     1545.23     48.70 o 
  -5   2  25      208.27      238.28     26.96 o 
  -4   2  25      492.25      544.38     35.19 o 
  -3   2  25     1483.54     1600.00     50.11 o 
  -2   2  25      321.50      346.83     51.23 o 
  -1   2  25      569.85      557.43     31.90 o 
   1   2  25      539.98      624.52     34.21 o 
   2   2  25      147.76      105.51     24.55 o 
  -8   3  25      115.25      193.68     36.63 o 
  -7   3  25       72.45       61.37     24.35 o 
  -6   3  25       65.52       61.57     20.41 o 
  -5   3  25        7.14      -12.74     18.65 o 
  -4   3  25      278.28      318.48     34.86 o 
  -3   3  25       98.40       68.70     20.49 o 
  -2   3  25       38.97       48.86     21.31 o 
  -1   3  25        0.22       -7.06     18.27 o 
   0   3  25      153.48      188.48     53.59 o 
  -5   4  25       17.58        7.45     20.11 o 
  -4   4  25      360.19      395.94     30.14 o 
  -3   4  25      403.00      482.44     30.80 o 
  -2   4  25       16.95       -5.92     19.32 o 
  -8   0  26      578.73      591.78     45.48 o 
  -7   0  26      115.96      116.36     32.75 o 
  -6   0  26      763.10      815.98     52.43 o 
  -5   0  26        1.39      -23.16     23.16 o 
  -4   0  26      283.76      339.56     42.18 o 
  -3   0  26        0.98       34.57     29.27 o 
  -2   0  26      271.22      335.59     37.79 o 
  -1   0  26      499.61      541.75     45.90 o 
   0   0  26       35.80       48.79     29.85 o 
  -8   1  26       96.98       88.74     22.69 o 
  -7   1  26      544.02      569.55     32.87 o 
  -6   1  26      575.55      624.52     36.47 o 
  -5   1  26      328.03      336.53     25.79 o 
  -4   1  26       32.62       66.92     19.65 o 
  -3   1  26      151.11      209.94     26.72 o 
  -2   1  26       74.48       73.36     38.87 o 
  -1   1  26       27.09       27.81     19.62 o 
   0   1  26       66.97       42.44     22.43 o 
  -7   2  26       12.96        1.30     19.84 o 
  -6   2  26      154.31      178.33     34.65 o 
  -5   2  26       24.41       42.14     19.58 o 
  -4   2  26      151.08      172.40     24.44 o 
  -3   2  26       93.38      136.13     42.05 o 
  -2   2  26      265.87      369.88     33.18 o 
  -1   2  26       76.84       49.56     22.33 o 
                                                 
